# Supplementary material for: Disruption of the Novel Small Protein RBR7 Leads to Enhanced Plant Resistance to Blast Disease
Source: Rice (N Y). 2023 Sep 21;16:42. doi: 10.1186/s12284-023-00660-1 (PMC10513991; doi:10.1186/s12284-023-00660-1)
Supplement: Supplementary file 4 — Additional file 4. Genes in the 400-kb candidate region. [file 12284_2023_660_MOESM4_ESM.xlsx]

## Sheet: Genes_in_rbr7_candidate_region
Gene_ID	Start	End
LOC_Os05g28320	16582170	16583287
LOC_Os05g28330	16584536	16587267
LOC_Os05g28340	16591105	16593874
LOC_Os05g28350	16600597	16601813
LOC_Os05g28360	16616944	16617384
LOC_Os05g28370	16622072	16625788
LOC_Os05g28380	16626453	16627786
LOC_Os05g28390	16632801	16633499
LOC_Os05g28404	16635392	16635838
LOC_Os05g28420	16640582	16643617
LOC_Os05g28430	16645506	16648599
LOC_Os05g28440	16650648	16652708
LOC_Os05g28450	16659281	16659712
LOC_Os05g28460	16662669	16664342
LOC_Os05g28470	16665100	16671351
LOC_Os05g28480	16672594	16675664
LOC_Os05g28490	16680498	16681373
LOC_Os05g28500	16687048	16691082
LOC_Os05g28510	16696790	16701634
LOC_Os05g28520	16702082	16705232
LOC_Os05g28530	16717761	16718507
LOC_Os05g28540	16720159	16724460
LOC_Os05g28550	16724754	16727090
LOC_Os05g28560	16727981	16730840
LOC_Os05g28570	16732425	16733901
LOC_Os05g28580	16735178	16735879
LOC_Os05g28590	16739111	16741650
LOC_Os05g28600	16742452	16744876
LOC_Os05g28610	16749254	16750228
LOC_Os05g28630	16781886	16786652
LOC_Os05g28650	16811872	16812120
LOC_Os05g28660	16813671	16816003
LOC_Os05g28670	16817201	16820225
LOC_Os05g28680	16821290	16827004
LOC_Os05g28690	16830126	16840003
LOC_Os05g28720	16845905	16848027
LOC_Os05g28730	16850590	16853524
LOC_Os05g28740	16859683	16860977
LOC_Os05g28750	16861703	16862700
LOC_Os05g28760	16863402	16863737
LOC_Os05g28770	16868431	16872373
LOC_Os05g28780	16874881	16876840
LOC_Os05g28790	16879338	16879862
LOC_Os05g28800	16885866	16886754
LOC_Os05g28810	16887746	16888727
LOC_Os05g28820	16889820	16896047
LOC_Os05g28830	16896980	16899135
LOC_Os05g28840	16908946	16910083
LOC_Os05g28850	16915119	16915522
LOC_Os05g28860	16918923	16925020
LOC_Os05g28870	16928160	16932199
LOC_Os05g28880	16933714	16933962
LOC_Os05g28900	16937624	16943211
LOC_Os05g28910	16943810	16946960
LOC_Os05g28890	16947896	16948222
LOC_Os05g28920	16948866	16951990
LOC_Os05g28930	16954655	16960738
LOC_Os05g28940	16966065	16972189
LOC_Os05g28950	16972939	16975972
LOC_Os05g28960	16977288	16982192
LOC_Os05g28970	16987047	16988863
LOC_Os05g28980	16988831	16995623
LOC_Os05g28990	16995290	16997223
LOC_Os05g29000	16998726	16999244
LOC_Os05g29010	17006496	17011733
LOC_Os05g29020	17014645	17018320
LOC_Os05g29030	17017159	17021936
