# Supplementary material for: Disruption of the Novel Small Protein RBR7 Leads to Enhanced Plant Resistance to Blast Disease
Source: Rice (N Y). 2023 Sep 21;16:42. doi: 10.1186/s12284-023-00660-1 (PMC10513991; doi:10.1186/s12284-023-00660-1)
Supplement: Supplementary file 5 — Additional file 5. Mutated allele frequency of rbr7 and Kit phenotype pool from F2 population in the candidate region. [file 12284_2023_660_MOESM5_ESM.xlsx]

## Sheet: Alt_Frequency
#CHROM	POS	ID	REF	ALT	Source	Gene	Type	Kit	rbr7	Alt_Frequency_in_F2_with_rbr7_phenotype	Alt_Frequency_in_F2_with_Kit_phenotype
Chr5	1047341	.	G	A	GATK	LOC_Os05g02870	upstream_gene_variant	0	1	0.407407	0.15625
Chr5	1144444	.	C	T	GATK	LOC_Os05g03010	upstream_gene_variant	0	1	0	0
Chr5	2293990	.	CGA	C	GATK	LOC_Os05g04810	upstream_gene_variant	0	1	0.5	0.411765
Chr5	3239762	.	G	T	GATK	LOC_Os05g06320	upstream_gene_variant	0	1	0.470588	0.0909091
Chr5	4247563	.	T	TA	GATK	LOC_Os05g07860	upstream_gene_variant	0	1	0.571429	0.0666667
Chr5	6149067	.	C	A	GATK	LOC_Os05g10990	missense_variant	0	1	0.681818	0.2
Chr5	7270337	.	C	T	GATK	LOC_Os05g12660	downstream_gene_variant	0	1	0.7	0.184211
Chr5	8057789	.	C	G	GATK	LOC_Os05g14320	upstream_gene_variant	0	1	0.95	0.217391
Chr5	8469762	.	C	A	GATK	LOC_Os05g14920	upstream_gene_variant	0	1	0.736842	0.2
Chr5	11403857	.	C	G	GATK	LOC_Os05g19580	upstream_gene_variant	0	1	0.931034	0.269231
Chr5	11654888	.	C	A	GATK	LOC_Os05g19954	missense_variant	0	1	0.846154	0.333333
Chr5	16059195	.	C	T	GATK	LOC_Os05g27590	upstream_gene_variant	0	1	0.869565	0.25
Chr5	16672000		2855	Del_2855	Bamcoverage	LOC_Os05g28480	Deletion	0	1	1	0
Chr5	18122559	.	T	A	GATK	LOC_Os05g31160	upstream_gene_variant	0	1	0	0
Chr5	20904107	.	C	T	GATK	LOC_Os05g35200	upstream_gene_variant	0	1	0	0
Chr5	21763325	.	T	A	GATK	LOC_Os05g37225	upstream_gene_variant	0	1	0.478261	0.166667
Chr5	22126201	.	G	T	GATK	LOC_Os05g37790	upstream_gene_variant	0	1	0.538462	0.290323
Chr5	22459340	.	T	C	GATK	LOC_Os05g38310	upstream_gene_variant	0	1	0.333333	0.190476
Chr5	23431709	.	C	T	GATK	LOC_Os05g39870	missense_variant	0	1	0	0
Chr5	24088777	.	C	T	GATK	LOC_Os05g41120	downstream_gene_variant	0	1	0.333333	0.212121
Chr5	25472381	.	G	A	GATK	LOC_Os05g43810	upstream_gene_variant	0	1	0	0
Chr5	25518950	.	C	CT	GATK	LOC_Os05g43880	upstream_gene_variant	0	1	0.384615	0.105263
Chr5	25518957	.	T	TA	GATK	LOC_Os05g43880	upstream_gene_variant	1	0	0.384615	0.157895
Chr5	26901253	.	G	A	GATK	LOC_Os05g46420	missense_variant	0	1	0.15	0.137931
Chr5	27699716	.	C	T	GATK	LOC_Os05g48320	upstream_gene_variant	0	1	0	0
Chr5	28160697	.	C	T	GATK	LOC_Os05g49100	downstream_gene_variant	0	1	0.151515	0.117647
Chr5	29103808	.	T	A	GATK	LOC_Os05g50750	upstream_gene_variant	0	1	0.0769231	0
