# Supplementary material for: Disruption of the Novel Small Protein RBR7 Leads to Enhanced Plant Resistance to Blast Disease
Source: Rice (N Y). 2023 Sep 21;16:42. doi: 10.1186/s12284-023-00660-1 (PMC10513991; doi:10.1186/s12284-023-00660-1)
Supplement: Supplementary file 6 — Additional file 6. Gene expression of 3178 DEGs between Kit and the rbr7 mutant from the transcriptomic sequencing. [file 12284_2023_660_MOESM6_ESM.xlsx]

## Sheet: rbr7_gene_exp_fpkm_ann_final
GeneID	RAP	Description	RAP-DB Gene Symbol Synonym(s)	RAP-DB Gene Name Synonym	CGSNL Gene Symbol	CGSNL Gene Name	Oryzabase Gene Symbol Synonym	Oryzabase Gene Name Synonym	rbr7_vs_kit_FC1	rbr7_vs_kit_FDR	rbr7_vs_kit_Up_Dn	Kit-1	Kit-2	Kit-3	rbr7-1	rbr7-2	rbr7-3
ChrSy.fgenesh.gene.32	--	--	--	--	--	--	--	--	1.64716	0.0198637	Up	0.27143	0.149483	0.0924809	0.678039	0.408879	0.440903
LOC_Os01g01430	Os01g0104200	No apical meristem (NAM) protein domain containing protein.	--	--	NAC16	NAC DOMAIN-CONTAINING PROTEIN 16	ONAC016, ONAC16	NAC domain-containing protein 016, NAC domain-containing protein 16	2.50932	0.000691063	Up	0.0889999	0	0.211566	0.582022	0.89886	0.209981
LOC_Os01g01520	Os01g0104900	Transferase family protein.	--	--	--	--	--	--	3.49833	9.30894e-05	Up	0.227359	0.201823	0.0498417	1.86238	1.27462	2.20913
LOC_Os01g01760	None	--	--	--	--	--	--	--	1.00429	9.30894e-05	Up	3.57027	0.902854	1.89907	3.39573	4.23547	3.80236
LOC_Os01g02200	Os01g0112500	Similar to Plakoglobin/armadillo/beta-catenin-like protein (Fragment).	--	--	--	--	--	--	1.04615	9.30894e-05	Up	15.2595	18.3093	14.4277	31.6427	34.447	31.9243
LOC_Os01g02360	Os01g0113800	Protein kinase, core domain containing protein.	--	--	--	--	--	--	2.02726	9.30894e-05	Up	0.194689	0.339158	0.323311	1.02393	0.908014	1.68393
LOC_Os01g02430	Os01g0114600	Similar to Receptor-like protein kinase.	--	--	RLCK8	RECEPTOR-LIKE CYTOPLASMIC KINASE 8	OsRLCK8	Receptor-like Cytoplasmic Kinase 8	1.53892	9.30894e-05	Up	1.61801	1.75527	1.29385	3.67037	2.97596	3.18591
LOC_Os01g02550	Os01g0115500	Similar to Receptor-like kinase.	--	--	RLCK10	RECEPTOR-LIKE CYTOPLASMIC KINASE 10	OsRLCK10	Receptor-like Cytoplasmic Kinase 10	1.58955	9.30894e-05	Up	1.60749	2.82	3.26774	7.89225	7.4446	7.58154
LOC_Os01g02560	Os01g0115600	Similar to LRK14.	--	--	RLCK11	RECEPTOR-LIKE CYTOPLASMIC KINASE 11	OsRLCK11	Receptor-like Cytoplasmic Kinase 11	1.48853	9.30894e-05	Up	13.2257	14.2293	18.1276	46.0136	39.9376	40.5327
LOC_Os01g02570	Os01g0115700	Similar to Receptor-like kinase.	--	--	--	--	--	--	1.53157	9.30894e-05	Up	2.01023	2.75682	1.45951	6.27893	6.09953	5.41649
LOC_Os01g02590	Os01g0115800	Similar to Receptor-like kinase.	--	--	--	--	Os8Tak1	Tak Receptor-Like Kinase 1	1.65752	9.30894e-05	Up	1.61315	2.6626	2.40689	7.76691	7.17329	5.90889
LOC_Os01g02600	Os01g0115900	Similar to Receptor-like protein kinase.	--	--	--	--	--	--	1.26451	9.30894e-05	Up	2.41038	4.54928	2.62794	6.59753	6.22617	7.52146
LOC_Os01g02690	Os01g0116300	Similar to Receptor-like kinase.	--	--	RLCK14	RECEPTOR-LIKE CYTOPLASMIC KINASE 14	OsRLCK14	Receptor-like Cytoplasmic Kinase 14	2.89654	9.30894e-05	Up	0	0.119999	0.0592586	0.452947	0.561618	0.308689
LOC_Os01g02730	Os01g0116800	Similar to Receptor-like kinase.	--	--	--	--	--	--	2.05605	9.30894e-05	Up	0.947589	1.42074	1.43375	5.44054	5.82411	4.37385
LOC_Os01g02750	--	--	--	--	--	--	--	--	2.14034	9.30894e-05	Up	4.28843	3.42021	4.84155	19.7761	19.9593	14.9358
LOC_Os01g03100	Os01g0121200	Zinc finger, RING/FYVE/PHD-type domain containing protein.	--	--	--	--	--	--	2.15436	9.30894e-05	Up	0.931606	0.834798	1.28391	4.36816	6.48929	2.52696
LOC_Os01g03130	Os01g0121500	Conserved hypothetical protein.	--	--	--	--	--	--	2.43383	9.30894e-05	Up	2.29135	0.928997	2.32576	9.62235	11.627	8.35281
LOC_Os01g03720	Os01g0128000	Myb transcription factor domain containing protein.	--	--	--	--	--	--	2.81324	0.00182043	Up	0.117155	0.0751247	0.0185563	0.415993	0.53154	0.515623
LOC_Os01g03870	Os01g0129500	Protein of unknown function DUF1666 family protein.	--	--	--	--	--	--	2.17383	9.30894e-05	Up	1.22078	1.63094	1.15846	6.64781	5.73383	5.50508
LOC_Os01g04460	Os01g0136900	Similar to Stress-induced receptor-like kinase 2.	--	--	--	--	--	--	2.35792	9.30894e-05	Up	0.797167	1.22637	1.34753	4.73714	9.43516	2.92954
LOC_Os01g04530	Os01g0137600	--	--	--	--	--	--	--	2.97601	0.000269076	Up	0	0.651688	0	1.46654	1.59829	2.02451
LOC_Os01g04540	Os01g0137700	Conserved hypothetical protein.	--	--	--	--	--	--	2.52482	9.30894e-05	Up	1.90972	3.17079	2.25631	15.6198	12.2524	13.884
LOC_Os01g04550	Os01g0137950	Similar to predicted protein.	--	--	RLCK23	RECEPTOR-LIKE CYTOPLASMIC KINASE 23	OsRLCK23	Receptor-like Cytoplasmic Kinase 23	3.33926	9.30894e-05	Up	12.5192	18.2112	24.0698	218.512	173.092	156.618
LOC_Os01g04560	None	--	--	--	--	--	--	--	3.51173	0.000608768	Up	0.202095	0.0648901	0.0963016	2.09239	1.09492	0.892531
LOC_Os01g04570	Os01g0138300	Conserved hypothetical protein.	--	--	--	--	--	--	1.27837	9.30894e-05	Up	0.69287	0.715867	0.508706	1.88445	0.814913	1.90818
LOC_Os01g04580	Os01g0138400	Serine/threonine protein kinase domain containing protein.	--	--	--	--	--	--	3.0757	9.30894e-05	Up	0.153666	0.332331	0.048613	1.38736	2.22599	0.856068
LOC_Os01g04750	Os01g0140700	Similar to RAV2 (REGULATOR OF THE ATPASE OF THE VACUOLAR MEMBRANE); DNA binding / transcription factor.	--	--	AP2/EREBP77	APETALA2/ETHYLENE-RESPONSIVE ELEMENT BINDING PROTEIN 77	AP2/EREBP#077, OsRAV1, RAV1	APETALA2/ethylene-responsive element binding protein 77, related to ABI3/VP1-1, RAV subfamily member 1	1.02994	9.30894e-05	Up	0.331659	0.47846	0.245093	0.981196	0.469206	0.677534
LOC_Os01g04800	Os01g0141000	AP2/ERF and B3 domain-containing protein, Salt stress response	AP2/EREBP129, AP2/EREBP#129, OsRAV2, RAV2	APETALA2/ETHYLENE-RESPONSIVE ELEMENT BINDING PROTEIN 129, APETALA2/ethylene-responsive element binding protein 129, related to ABI3/VP1-2, RAV subfamily member 2	AP2/EREBP129	APETALA2/ETHYLENE-RESPONSIVE ELEMENT BINDING PROTEIN 129	AP2/EREBP#129, OsRAV2, RAV2	APETALA2/ethylene-responsive element binding protein 129, related to ABI3/VP1-2, RAV subfamily member 2	1.92459	9.30894e-05	Up	10.1902	18.8375	11.6946	61.9709	37.3618	53.5246
LOC_Os01g05064	Os01g0143900	Conserved hypothetical protein.	--	--	--	--	--	--	2.21446	9.30894e-05	Up	7.34466	7.96085	6.91979	27.1004	50.3284	24.5995
LOC_Os01g05870	Os01g0152000	Protein kinase, core domain containing protein.	--	--	--	--	--	--	1.58852	9.30894e-05	Up	0.265537	0.397419	0.380446	0.895062	0.986486	1.22488
LOC_Os01g06640	Os01g0159800	Similar to DNA binding protein.	--	--	--	--	OsbHLH035, bHLH035, OsbHLH35, bHLH35	basic helix-loop-helix protein 035	2.40966	9.30894e-05	Up	2.45764	3.72264	5.33567	21.7798	24.9058	13.8383
LOC_Os01g06660	Os01g0160100	Similar to Pyruvate decarboxylase isozyme 2 (EC 4.1.1.1) (PDC) (Fragment).	--	--	--	--	--	--	2.36273	9.30894e-05	Up	1.16725	1.03657	1.0596	2.7	11.6177	2.2936
LOC_Os01g06740	Os01g0160800	Ribosome-inactivating protein, Defense against herbivorous insects	OsRIP1	ribosome-inactivating protein 1	RIP1	RIBOSOME-INACTIVATING PROTEIN 1	OsRIP1	ribosome-inactivating protein 1	1.1454	9.30894e-05	Up	2.70534	2.52624	2.45851	3.09802	9.38136	4.35817
LOC_Os01g06836	None	--	--	--	--	--	--	--	3.80911	0.000181619	Up	0.119474	0.0957685	0.018925	0.597812	0.681958	0.507097
LOC_Os01g06870	Os01g0162200	Leucine-rich repeat domain containing protein.	--	--	--	--	--	--	2.68867	9.30894e-05	Up	0.637673	0.356179	0.117316	4.02452	1.6077	1.41655
LOC_Os01g06876	Os01g0162300	Leucine-rich repeat, plant specific containing protein.	--	--	--	--	--	leucine-rich repeat (LRR)-containing protein	3.07832	9.30894e-05	Up	0.37791	0.151643	0.750007	6.63086	2.35163	1.66811
LOC_Os01g07360	Os01g0167900	KIP1-like domain containing protein.	--	--	--	--	--	--	1.17357	9.30894e-05	Up	0.526223	0.191337	0.327982	0.604836	1.21283	0.511413
LOC_Os01g07620	Os01g0170900	Conserved hypothetical protein.	--	--	--	--	OsCLE101, CLE101	CLV3/ESR-related 101, CLAVATA3/ENDOSPERM SURROUNDING REGION (ESR)-related (CLE) protein 101	1.97664	0.00158326	Up	0.276949	0	0.230993	0.470505	0.456239	1.04863
LOC_Os01g07770	Os01g0172600	Similar to electron carrier/ heme binding / peroxidase.	--	--	--	--	--	--	1.03429	0.00785198	Up	0.699412	0.319232	0.140417	0.428985	0.905652	1.01104
LOC_Os01g07890	Os01g0174100	Conserved hypothetical protein.	--	--	--	--	--	--	1.23518	9.30894e-05	Up	10.9087	15.7432	16.9128	36.8681	37.9325	26.6158
LOC_Os01g08090	Os01g0176000	UDP-glucuronosyl/UDP-glucosyltransferase family protein.	--	--	UGT98B1	UDP-GLUCOSE-DEPENDENT GLYCOSYLTRANSFERASE 98B1	OsUGT98B1	UDP-glucose-dependent glycosyltransferase 98B1	2.35264	9.30894e-05	Up	4.27796	3.04941	5.78872	21.471	27.3815	17.3719
LOC_Os01g08100	Os01g0176100	UDP-glucuronosyl/UDP-glucosyltransferase family protein.	--	--	--	--	--	--	1.73298	9.30894e-05	Up	0.541207	0.260317	0.237445	1.18956	1.33443	0.883696
LOC_Os01g08110	Os01g0176200	UDP-glucuronosyl/UDP-glucosyltransferase family protein.	--	--	--	--	--	--	1.02174	9.30894e-05	Up	0.649266	0.326285	0.490348	0.771041	1.30853	0.861831
LOC_Os01g08320	Os01g0178500	A member of rice Aux/IAA family, Cross-talk of auxin and brassinosteroid signaling pathways, Plant morphogenesis	OsIAA1	Aux/IAA protein 1, Oryza sativa indoleacetic acid 1	IAA1	--	OsIAA1, OsIAA4	Aux/IAA protein 1	1.37114	9.30894e-05	Up	4.17627	3.6554	6.88948	11.6836	15.6661	10.3577
LOC_Os01g08370	Os01g0178900	Similar to Symbiosis-related disease resistance protein (Fragment).	--	--	--	--	--	--	1.0755	9.30894e-05	Up	2.14312	3.24612	3.69876	6.76046	7.1824	5.00045
LOC_Os01g08380	Os01g0179000	Transferase family protein.	--	--	AT6	ACYLTRANSFERASE 6	OsAT6, OsAt6	acyltransferase 6	1.07915	0.00221221	Up	0.157087	0.100709	0.31503	0.304142	0.137935	0.756834
LOC_Os01g08440	Os01g0179600	UDP-glucuronosyl/UDP-glucosyltransferase family protein.	--	--	UGT75K1	UDP-GLUCOSE-DEPENDENT GLYCOSYLTRANSFERASE 75K1	OsUGT75K1	UDP-glucose-dependent glycosyltransferase 75K1, chloroplastic crocetin glucosyltransferase	2.41979	9.30894e-05	Up	2.06904	0.369029	1.85424	6.76725	7.45738	8.46046
LOC_Os01g08710	Os01g0182700	Similar to WRKY12.	--	--	WRKY102	WRKY GENE 102	OsWRKY102	--	1.97456	9.30894e-05	Up	0.263789	0.457033	0.175723	1.48328	0.926795	1.07155
LOC_Os01g08760	Os01g0183000	Similar to GmCK3p (EC 2.7.1.32) (Fragment).	--	--	--	--	--	--	1.46913	9.30894e-05	Up	2.1809	2.77458	2.31061	6.83906	6.89186	5.60496
LOC_Os01g08810	Os01g0183600	Cytochrome P450 family protein.	--	--	CYP96E1	P-450 96E1	OsCYP96E1	Cytochrome P450 96E1	1.2258	9.30894e-05	Up	0.848913	0.636732	0.129016	1.03539	1.66969	1.02416
LOC_Os01g08870	None	--	--	--	--	--	--	--	Inf	9.30894e-05	Up	0	0	0	1.18841	8.25612	0
LOC_Os01g09080	Os01g0185900	Similar to WRKY 1 (Fragment).	--	--	WRKY107	WRKY GENE 107	OsWRKY107	--	5.74212	0.00418232	Up	0.0480644	0	0	0.713286	1.39267	0.422721
LOC_Os01g09150	Os01g0186500	--	--	--	--	--	--	--	1.8914	9.30894e-05	Up	1.09082	0.852208	0.447174	3.48935	2.69425	2.56767
LOC_Os01g09190	Os01g0186600	Conserved hypothetical protein.	--	--	--	--	--	--	3.19614	9.30894e-05	Up	0.300408	2.42445	1.61168	16.8499	10.2616	12.2363
LOC_Os01g09590	Os01g0191900	Similar to Blind.	--	--	--	--	R2R3-MYB	--	1.0564	9.30894e-05	Up	12.7416	13.4498	16.741	29.2583	31.1682	28.002
LOC_Os01g09700	Os01g0192900	1-aminocyclopropane-1-carboxylate synthase family protein.	--	--	ACS5	ACC SYNTHASE 5	OsACS5, OS-ACS5, OsBphi008a	ACC synthase 5, 1-aminocyclopropane-1-carboxylic acid synthase 5	2.13921	9.30894e-05	Up	0.378032	0.817814	0.299157	2.40857	1.47982	2.62697
LOC_Os01g09830	Os01g0194600	Thioredoxin fold domain containing protein.	--	--	GRX2	GLUTAREDOXIN 2	OsGRX2	glutaredoxin 2	1.87882	9.30894e-05	Up	4.10791	2.96098	3.14526	15.8979	9.19786	11.9837
LOC_Os01g09990	Os01g0196300	Basic helix-loop-helix (bHLH) transcription factor, Diterpenoid phytoalexin factor, Biosynthesis of diterpenoid phytoalexins, Stress response	DPF, OsbHLH025	DITERPENOID PHYTOALEXIN FACTOR, basic helix-loop-helix protein 025	DPF	DITERPENIOD PHYTOALEXIN FACTOR	OsbHLH025, bHLH025, bHLH25	basic helix-loop-helix protein 025	3.80417	9.30894e-05	Up	0.118568	0.358442	0.193102	3.48023	4.77247	1.00615
LOC_Os01g10110	Os01g0197700	Cytokinin oxidase/dehydrogenase, Regulation of grain production	Gn1a, OsCKX2	Cytokinin oxidase/dehydrogenase 2	GN1A	GRAIN NUMBER 1A	Gn1a, OsCKX2, CKX2, ckx2, Gn1a/OsCKX2, Os CKX2, CKX2/Gn1a	Cytokinin oxidase/dehydrogenase 2, grain number 1a, cytokinin oxidase 2, Grain number 1a/Cytokinin oxidase 2, Grain number 1 a	3.81655	9.30894e-05	Up	0.246272	0.290467	0.33986	3.97301	5.53273	2.70776
LOC_Os01g10440	Os01g0201100	Similar to xylosyltransferase oxt.	--	--	--	--	--	--	1.37539	9.30894e-05	Up	3.14232	2.42803	3.39128	5.81663	10.7536	6.46783
LOC_Os01g11020	None	--	--	--	--	--	--	--	1.56249	9.30894e-05	Up	2.38874	2.79105	1.34767	7.57597	5.94423	5.5223
LOC_Os01g11160	Os01g0209800	Similar to Cationic amino acid transporter (Fragment).	--	--	--	--	OsCAT1	cationic amino acid transporter 1	1.48176	9.30894e-05	Up	10.1025	7.57027	10.7098	35.1091	22.7569	20.3792
LOC_Os01g11520	Os01g0213400	Zinc finger, RING/FYVE/PHD-type domain containing protein.	--	--	RFPH2-8	RING-H2 PROTEIN 8	OsRFPH2-8	RING finger protein OsRFPH2-8, RING-H2 protein 8	1.30139	9.30894e-05	Up	5.37588	4.2867	5.34159	13.1828	9.05028	14.3144
LOC_Os01g12000	Os01g0219300	Conserved hypothetical protein.	--	--	--	--	--	--	2.51208	0.00252032	Up	0	0.0514052	0.10165	0.155331	0.257994	0.454088
LOC_Os01g12100	Os01g0220400	Hypothetical protein.	--	--	--	--	--	--	2.58323	9.30894e-05	Up	24.4135	13.7033	31.9863	72.6746	285.12	57.9115
LOC_Os01g12160	Os01g0221100	Jasmonyl-L-isoleucine synthase, Wound response, Jasmonic acid signalling	OsGH3-3, OsGH3.3, OsJAR2	jasmonyl-L-isoleucine synthase 2	JAR2	JASMONYL-L-ISOLEUCINE SYNTHASE 2	OsJAR2, OsGH3.3, GH3.3, OsGH3-3, JAR2/GH3-3, GH3-3, OsGH3.3/OsJAR2	jasmonyl-L-isoleucine synthase 2, JASMONATE RESISTANT 2, GRETCHEN HAGEN 3.3	1.12763	9.30894e-05	Up	4.83115	7.38387	4.42851	13.8578	10.8946	11.3178
LOC_Os01g12760	Os01g0227700	Cytochrome P450 family protein.	--	--	--	--	--	--	1.04164	9.30894e-05	Up	1.10923	2.1673	1.32136	2.84652	2.69009	3.83403
LOC_Os01g12820	Os01g0228500	Harpin-induced 1 domain containing protein.	--	--	--	--	--	--	2.93825	0.0143616	Up	0.0157135	0.0755412	0.0298436	0.456221	0.165562	0.296117
LOC_Os01g13024	Os01g0230800	Conserved hypothetical protein.	--	--	--	--	--	--	1.82229	0.000354495	Up	0.439003	0.422878	0	0.950576	0.771392	1.18249
LOC_Os01g13610	Os01g0237500	NmrA-like family protein.	--	--	--	--	--	--	9.9137	9.30894e-05	Up	0	0.046502	0.0919315	26.3191	92.4473	14.2579
LOC_Os01g13780	Os01g0239300	Conserved hypothetical protein.	--	--	--	--	--	--	1.52831	9.30894e-05	Up	0.600657	0.326775	1.44138	1.595	2.06445	3.10835
LOC_Os01g14410	Os01g0246400	Similar to Low molecular mass early light-inducible protein HV90, chloroplast precursor (ELIP).	--	--	ELIP	EARLY LIGHT INDUCIBLE PROTEIN	OsELIP	early light-induced protein	1.05153	0.00182043	Up	0.775216	0.142283	0.457653	1.21891	0.681158	0.909036
LOC_Os01g14514	Os01g0247600	Conserved hypothetical protein.	--	--	--	--	--	--	1.08483	9.30894e-05	Up	59.5161	59.2987	58.8688	150.918	119.955	101.406
LOC_Os01g14550	Os01g0248300	Similar to Pathogen-related protein.	--	--	--	--	--	--	4.84594	9.30894e-05	Up	0.0330025	0.222515	0.157241	4.64435	3.36334	3.74729
LOC_Os01g14670	Os01g0249200	Similar to Nectarin 1 precursor (EC 1.15.1.1) (Superoxide dismutase [Mn]).	--	--	GLP1-1	GERMIN-LIKE PROTEIN 1-1	OsGLP1-1	Germin-like protein 1-1	1.17527	9.30894e-05	Up	2.07648	0.411672	1.89046	5.71758	1.44858	2.57003
LOC_Os01g14970	Os01g0253500	Conserved hypothetical protein.	--	--	--	--	--	--	Inf	9.30894e-05	Up	0	0	0	0.414182	0.104271	0.627674
LOC_Os01g15510	None	--	--	--	--	--	--	--	1.59384	0.00640227	Up	0.0911838	0.0585361	0.202636	0.412809	0.293708	0.344898
LOC_Os01g15520	Os01g0259900	Conserved hypothetical protein.	--	--	--	--	SAD1L	SAD1LIKE	1.15749	9.30894e-05	Up	1.94659	2.97274	2.28741	5.63426	5.63285	5.02747
LOC_Os01g15950	Os01g0264200	--	--	--	--	--	--	--	Inf	9.30894e-05	Up	0	0	0	5.97478	3.8896	1.51382
LOC_Os01g16714	Os01g0273800	FAD-dependent pyridine nucleotide-disulphide oxidoreductase domain containing protein.	--	--	YUCCA9	YUCCA-LIKE GENE 9	OsYUCCA9, OsYUC9, YUC9	(YUCCA-like gene)	1.4729	9.30894e-05	Up	0.530243	0.377108	0.745438	0.871194	1.51854	2.15436
LOC_Os01g16810	Os01g0274800	R2R3-type MYB transcription factor, Sugar partitioning into anther	CSA, csa	CARBON STARVED ANTHER	CSA	CARBON STARVED ANTHER	csa, OsCSA	--	2.07127	9.30894e-05	Up	0.185826	0.178721	0.0882823	0.50379	0.554797	0.823508
LOC_Os01g16920	Os01g0276300	Similar to Group 3 late embryogenesis abundant protein (Fragment).	--	--	--	--	OsEnS-4	endosperm-specific gene 4	2.36599	0.00683321	Up	0.182515	0.0703441	0.139233	0.992534	0.481103	0.518536
LOC_Os01g16980	Os01g0276900	Conserved hypothetical protein.	--	--	--	--	--	--	1.10548	9.30894e-05	Up	10.1222	7.97151	9.74527	21.4869	9.84478	27.8767
LOC_Os01g16990	Os01g0277100	Hypothetical protein.	--	--	--	--	--	--	1.10488	0.0497003	Up	0.439534	1.02184	0	1.37746	0.464267	1.26461
LOC_Os01g18230	None	--	--	--	--	--	--	--	1.99712	0.000181619	Up	0.935164	0.240926	0.179277	1.33759	2.63176	1.36658
LOC_Os01g18584	Os01g0289600	Similar to WRKY transcription factor 28.	--	--	WRKY9	WRKY GENE 9	OsWRKY9	Rice WRKY gene9	2.42951	9.30894e-05	Up	11.0405	7.69987	8.09992	41.4734	55.3999	46.0741
LOC_Os01g19820	Os01g0303800	UspA domain containing protein.	--	--	--	--	--	--	1.19559	9.30894e-05	Up	5.26324	3.05007	3.66004	10.3948	7.87146	9.15296
LOC_Os01g22230	Os01g0326000	Similar to Peroxidase (Fragment).	--	--	--	--	prx12, PRX12, OsPRX12	class III peroxidase 12	1.29001	9.30894e-05	Up	0.293999	0.174076	0.559145	0.745001	0.595849	1.1449
LOC_Os01g22336	Os01g0327000	Similar to Class III peroxidase 14.	--	--	--	--	prx14	class III peroxidase 14	1.96856	0.0188543	Up	0	0.0856087	0.197555	0.574955	0.520689	0
LOC_Os01g22352	Os01g0327100	Haem peroxidase family protein.	--	--	--	--	prx15	class III peroxidase 15	5.88262	9.30894e-05	Up	0.0421683	0.0202832	0.260564	0.898611	17.8307	0.17903
LOC_Os01g22370	Os01g0327400	Similar to Peroxidase (Fragment).	--	--	--	--	prx16, OsPOD1, POD1	class III peroxidase 16, Peroxidase 1	1.50178	9.30894e-05	Up	3.56501	4.00191	4.73762	14.4368	9.55337	10.4399
LOC_Os01g23580	Os01g0337500	Similar to H+-pyrophosphatase (Fragment).	--	--	--	--	--	--	4.31587	9.30894e-05	Up	0.254089	0.0508695	0.0803469	1.43324	5.37194	0.797048
LOC_Os01g24010	Os01g0342750	Hypothetical conserved gene.	--	--	--	--	--	--	5.03985	9.30894e-05	Up	0.0362389	0.0232057	0.10304	0.361835	4.88252	0.0965193
LOC_Os01g24420	Os01g0346250	Conserved hypothetical protein.	--	--	--	--	--	--	1.62646	9.30894e-05	Up	0.233583	0.850766	0.73499	3.05605	1.03613	1.45834
LOC_Os01g24430	Os01g0346600	Conserved hypothetical protein.	--	--	--	--	--	--	2.19778	9.30894e-05	Up	0.0428944	0.1857	0.22429	0.789484	0.640387	0.627334
LOC_Os01g25500	Os01g0357200	Sterol-binding domain containing protein.	--	--	--	--	--	--	3.12585	9.30894e-05	Up	0.483563	0.31204	0.50399	3.86287	3.40429	3.00903
LOC_Os01g25670	None	--	--	--	--	--	--	--	1.61444	0.00877177	Up	0.315699	0.00928389	1.42447	2.01543	2.66538	0.880886
LOC_Os01g26270	Os01g0364800	Protein kinase, catalytic domain domain containing protein.	--	--	WAK7/8	WALL-ASSOCIATED KINASE GENE 7/8	OsWAK7/8, OsWAK7, OsWAK8	--	1.23505	0.0353215	Up	0.0958625	0.123099	0.304429	0.217051	0.701808	0.302277
LOC_Os01g26300	Os01g0365000	Protein kinase, catalytic domain domain containing protein.	--	--	--	--	--	--	1.35424	9.30894e-05	Up	0.644267	0.52464	0.589342	1.87332	1.04466	1.52098
LOC_Os01g26310	--	--	--	--	--	--	--	--	1.87116	0.0249514	Up	0.0768678	0.25928	0.0366637	0.448015	0.574132	0.327734
LOC_Os01g26390	Os01g0366300	Similar to Receptor protein kinase.	--	--	--	--	--	--	1.17271	9.30894e-05	Up	1.56765	1.05779	1.25524	2.06436	3.84558	2.74162
LOC_Os01g27210	Os01g0369700	Similar to Glutathione S-transferase GST 8 (EC 2.5.1.18).	--	--	GSTF5	PHI GLUTATHIONE S-TRANSFERASE 5	OsGSTF5, OsGST F5	Glutathione transferase I, Phi-class glutathione S-transferase F5, phi class GST F5	2.43801	9.30894e-05	Up	12.8957	8.39307	11.5013	38.3287	83.4723	53.965
LOC_Os01g27240	Os01g0370000	NADH:flavin oxidoreductase/NADH oxidase, N-terminal domain containing protein.	--	--	OPR9	12-OXOPHYTODIENOATE REDUCTASE 9	OsOPR9, OsOPR01-2	12-oxo-phytodienoic acid reductase 9	2.38289	9.30894e-05	Up	0.134374	0	0.328353	0.78072	1.31483	0.289645
LOC_Os01g27390	Os01g0371500	Similar to Glutathione-S-transferase 19E50.	--	--	GSTF10	PHI GLUTATHIONE S-TRANSFERASE 10	OsGSTF10	--	2.12506	9.30894e-05	Up	0.387184	0.485098	0.0369372	1.57973	1.08873	1.24736
LOC_Os01g27860	Os01g0376600	Hypothetical conserved gene.	--	--	--	--	--	--	1.35873	0.00625726	Up	1.0183	0.358869	0.714223	0.635117	4.40091	0.266655
LOC_Os01g28030	Os01g0378100	Plant peroxidase domain containing protein.	--	--	--	--	--	--	3.87593	0.00669495	Up	0	0	0.0652539	0.642693	0.281227	0.021589
LOC_Os01g28450	Os01g0382000	Similar to Pathogenesis-related protein PRB1-2 precursor.	--	--	OsPR1B	PATHOGENESIS-RELATED GENE 1B	OsPR1b, PR1b, OsPR1#011, OsPR1-11, PR-1b, OsPR-1b, PR1, PR-1	pathogenesis-related gene 1b, PR1 basic, Pathogenesis-related protein class 1 basic gene, basic PR protein 1, Pathogenesis-related protein class 1, pathogenesis-related 1 protein	5.70366	9.30894e-05	Up	0	0.435253	0.34489	10.7529	26.7358	2.82687
LOC_Os01g28500	Os01g0382400	Similar to Pathogenesis-related protein PRB1-2 precursor.	--	--	OsPR1-12	PATHOGENESIS-RELATED GENE 1-12	OsPR1#012, OsPR1-12	pathogenesis-related protein 1-12, PR protein 1-12	3.43549	9.30894e-05	Up	1.97483	0.781786	0.726342	11.1882	10.3718	15.639
LOC_Os01g28840	Os01g0385400	C4-dicarboxylate transporter/malic acid transport protein family protein.	--	--	SLAC7	SLOW ANION CHANNEL 7	OsSLAC7	SLOW ANION CHANNEL-ASSOCIATED 7	2.90794	0.00213615	Up	0.0375883	0.0843003	0	0.242391	0.626996	0.0353898
LOC_Os01g29280	Os01g0389200	Protein of unknown function DUF679 family protein.	--	--	--	--	--	--	2.17415	9.30894e-05	Up	0.0924733	0.474932	0.469759	0.867259	2.05799	1.71991
LOC_Os01g29804	Os01g0392600	Conserved hypothetical protein.	--	--	--	--	--	--	2.67222	9.30894e-05	Up	0.592205	0.815651	0.677733	6.54287	4.01784	2.56155
LOC_Os01g29870	Os01g0393400	Similar to MDR-like ABC transporter.	--	--	--	--	--	--	Inf	9.30894e-05	Up	0	0	0	0.53124	1.00706	0.674475
LOC_Os01g31370	Os01g0498300	Glycosyltransferase AER61, uncharacterized domain containing protein.	--	--	--	--	--	--	1.28191	9.30894e-05	Up	0.745826	0.210888	0.597022	0.608472	2.46524	0.661234
LOC_Os01g32780	Os01g0511100	UspA domain containing protein.	--	--	--	--	--	--	1.0084	9.30894e-05	Up	13.8418	10.0759	12.5743	20.8041	35.3498	16.6881
LOC_Os01g34050	Os01g0524400	Conserved hypothetical protein.	--	--	--	--	--	--	2.32033	0.0367301	Up	0	0.186209	0.0263034	0.509109	0.436904	0.10445
LOC_Os01g36294	Os01g0543600	Cytochrome P450 domain containing protein.	--	--	--	--	--	--	2.20413	9.30894e-05	Up	5.29153	3.74157	5.10043	23.7874	24.2187	16.3326
LOC_Os01g36850	Os01g0549300	Homeodomain-like domain containing protein.	--	--	MSL04	MYB/SANT-LIKE 4	OsMSL04, MSL4	Myb/SANT-LIKE 4	Inf	9.30894e-05	Up	0	0	0.00754732	11.6683	12.7001	9.24858
LOC_Os01g37470	Os01g0555200	Asp/Glu racemase family protein.	--	--	--	--	--	--	1.84636	9.30894e-05	Up	2.37332	2.45156	3.24379	10.68	9.25151	8.74911
LOC_Os01g37810	Os01g0558700	Conserved hypothetical protein.	--	--	--	--	--	--	1.10379	9.30894e-05	Up	0.442742	1.65	3.45632	1.78904	6.73069	3.31605
LOC_Os01g37910	Os01g0559600	Similar to C13 endopeptidase NP1 precursor.	--	--	--	--	OsVPE2, VPE2, OsaLeg1, aLeg1	vacuolar processing enzyme 2, legumain 1	1.02742	9.30894e-05	Up	52.6118	59.9817	79.8855	122.456	142.425	124.993
LOC_Os01g38000	None	--	--	--	--	--	--	--	Inf	0.000181619	Up	0	0	0	0.705568	0.0792476	0.0863836
LOC_Os01g38110	Os01g0561600	Cytochrome P450 family protein.	--	--	CYP76M14	P-450 76M14	CYP76M14	Cytochrome P450 76M14	5.47886	9.30894e-05	Up	0	0.089359	0	0.0299813	3.90337	0.0291892
LOC_Os01g38190	Os01g0562600	Protein of unknown function DUF247, plant domain containing protein.	--	--	--	--	--	--	1.5663	9.30894e-05	Up	0.404405	0.155604	0.230626	0.881254	0.26635	1.16347
LOC_Os01g38359	Os01g0564300	Peptidyl-prolyl cis-trans isomerase, FKBP-type domain containing protein.	--	--	--	--	OsFKBP46, FKBP46	FK506 binding protein 46	1.56736	9.30894e-05	Up	11.1147	16.9073	14.8708	37.9581	38.2827	48.9782
LOC_Os01g38500	Os01g0565800	Protein of unknown function DUF538 family protein.	--	--	--	--	--	--	1.47592	9.30894e-05	Up	0.669011	0.362797	1.27726	1.74751	1.35961	3.25125
LOC_Os01g39020	Os01g0571300	Similar to Heat shock transcription factor 31 (Fragment).	--	--	HSFA7	HEAT STRESS TRANSCRIPTION FACTOR A7	OsHsfA7, OsHsf-01, HSFA6B, HSF01, OsHSF1, HSF1, OsEnS-9, OsHsfA7a, HsfA7a	Heat stress transcription factor A7, Heat stress transcription factor A-6a, Heat stress transcription factor 1, endosperm-specific gene 9	1.1695	9.30894e-05	Up	1.24878	0.648258	1.3187	3.129	2.15841	1.85086
LOC_Os01g39330	Os01g0575200	Helix-loop-helix DNA-binding domain containing protein.	--	--	--	--	OsbHLH024	basic helix-loop-helix protein 024	1.12546	9.30894e-05	Up	7.50755	6.64103	9.91855	13.8928	17.2055	20.8648
LOC_Os01g39860	Os01g0580500	ACC oxidase, Ethylene biosynthesis	ACO7, OsACO7	AMINOCYCLOPROPANE-1-CARBOXYLIC ACID OXIDASE 7, ACC oxidase 7	ACO7	AMINOCYCLOPROPANE-1-CARBOXYLIC ACID OXIDASE 7	OsACO7	ACC oxidase 7	2.00065	9.30894e-05	Up	0.595457	0.399126	0.120001	2.13129	0.903135	1.36092
LOC_Os01g40260	Os01g0584900	WRKY transcription factor 28-like (WRKY5) (WRKY transcription factor 77).	--	--	WRKY77	WRKY GENE 77	OsWRKY77, WRKY-77	Rice WRKY gene77	2.41702	9.30894e-05	Up	4.76945	3.22103	3.33348	14.0624	37.2466	8.46485
LOC_Os01g40290	Os01g0585200	Similar to cDNA clone:J023088C01, full insert sequence.	--	--	--	--	--	--	1.22532	9.30894e-05	Up	1.40487	1.26475	2.86383	6.92395	3.0871	2.75653
LOC_Os01g40430	Os01g0586800	Similar to WRKY transcription factor 5 (Fragment).	--	--	WRKY27	RICE WRKY GENE27	OsWRKY27	Rice WRKY gene27	4.4053	0.00418232	Up	0.0382652	0.0737536	0	0	1.88295	0.471297
LOC_Os01g40499	Os01g0587400	Serine/threonine protein kinase-related domain containing protein.	--	--	--	--	--	--	1.03283	9.30894e-05	Up	1.20382	0.884602	1.36259	2.48446	2.24676	2.24645
LOC_Os01g40580	Os01g0588400	Band 7 protein family protein.	--	--	--	--	--	--	1.16438	9.30894e-05	Up	0.608569	0.159777	0.842602	0.643768	2.76999	0.156842
LOC_Os01g40660	Os01g0589200	Similar to Embryo-abundant protein EMB-like.	--	--	--	--	--	--	2.28273	9.30894e-05	Up	2.81764	1.13956	2.99554	11.0934	15.4182	6.90117
LOC_Os01g40870	Os01g0591300	Similar to Cytosolic aldehyde dehydrogenase RF2D.	--	--	ALDH2C1	ALDEHYDE DEHYDROGENASE 2C1	OsALDH2C1	Aldehyde dehydrogenase 2C1	1.65739	9.30894e-05	Up	10.7595	12.6643	10.5405	28.0566	55.1691	21.7388
LOC_Os01g41120	Os01g0594300	Similar to leucine-rich repeat family protein / extensin family protein.	--	--	--	--	--	Extensin family protein	1.63414	0.0007743	Up	0.0424023	0.135875	0.107342	0.0410259	0.347463	0.492565
LOC_Os01g41240	Os01g0595600	Alpha/beta hydrolase fold-1 domain containing protein.	--	--	--	--	--	--	2.278	9.30894e-05	Up	0.50579	0.0512479	0.101338	0.2839	1.63676	1.23233
LOC_Os01g41730	Os01g0601200	Similar to Protein kinase family protein.	--	--	RLCK41	RECEPTOR-LIKE CYTOPLASMIC KINASE 41	OsRLCK41	Receptor-like Cytoplasmic Kinase 41	2.33873	0.00662485	Up	0.192011	0.105622	0	0.585147	0.457788	0.466552
LOC_Os01g41750	Os01g0601625	Leucine rich repeat, N-terminal domain containing protein.	--	--	--	--	--	--	1.42459	9.30894e-05	Up	0.957045	2.08555	2.35332	5.03873	3.57887	5.72215
LOC_Os01g41820	Os01g0602500	Cytochrome P450 family protein.	--	--	CYP72A33	P-450 72A33	--	Cytochrome P450 72A33	1.37242	9.30894e-05	Up	3.97103	7.13868	8.4454	14.9125	19.7977	14.7495
LOC_Os01g42110	Os01g0606000	MtN3 and saliva related transmembrane protein family protein.	--	--	SWEET6A	SWEET6A	OsSWEET6a, SWEET6a	--	1.75853	0.0104015	Up	0.147901	0.0951314	0.188529	0	1.21345	0.234175
LOC_Os01g42410	Os01g0609900	Similar to Pleiotropic drug resistance protein 4.	--	--	PDR8	PLEIOTROPIC DRUG RESISTANCE 8	OsPDR8, PDR4, P0410E03.16, OsABCG37, OsPDR4	sativa pleiotropic drug resistance 8, Pleiotropic drug resistance protein 4, ABC transporter superfamily ABCG subgroup member 37, pleiotropic drug resistance 4	1.52162	9.30894e-05	Up	3.61198	4.15982	3.32401	8.03938	16.6009	6.7062
LOC_Os01g42780	Os01g0613500	Peptidase C1A, papain family protein.	--	--	--	--	--	--	4.15012	0.026225	Up	0.181395	0	0.172495	3.51504	2.11082	0.556421
LOC_Os01g42790	Os01g0613800	Peptidase C1A, papain family protein.	--	--	--	--	--	--	1.64513	9.30894e-05	Up	1.97395	1.1926	2.40108	5.2931	4.17275	7.75615
LOC_Os01g42860	Os01g0615100	Chymotrypsin protease inhibitor, Salt and osmotic stress tolerance	OCPI2	O. sativa chymotrypsin protease inhibitor 2, subtilisin-chymotrypsin protease inhibitor 2	OCPI2	O. SATIVA CHYMOTRYPSIN PROTEASE INHIBITOR 2	OsSRO1a, SRO1a	O. sativa chymotrypsin protease inhibitor 2, chymotrypsin protease inhibitor 2, subtilisin-chymotrypsin protease inhibitor 2, similar to RCD one 1a	4.95929	9.30894e-05	Up	13.0471	19.2177	9.52504	121.518	1059.35	107.064
LOC_Os01g43460	Os01g0623200	Similar to C4-dicarboxylate transporter/malic acid transport protein.	--	--	--	--	SLAC	SLOW ANION CHANNEL	1.01268	9.30894e-05	Up	4.09989	0.540996	2.2643	9.62961	2.87546	1.17612
LOC_Os01g43620	None	--	--	--	--	--	--	--	1.94442	0.0198637	Up	0.208732	0.160985	0.0797003	0.852064	0.220125	0.633368
LOC_Os01g43650	Os01g0626400	WRKY transcription factor, Control of flowering time and plant height	WRKY11, OsWRKY11, Dlf1, OsWRKY11.1	WRKY GENE11, Rice WRKY gene11, semidwarf and late flowering 1	WRKY11	WRKY GENE11	OsWRKY11, Dlf1, OsWRKY11.1, OsWRKY11.2	Rice WRKY gene11, semidwarf and late flowering 1	2.56847	9.30894e-05	Up	0.38413	0.304373	0.408252	1.37924	4.26657	0.83173
LOC_Os01g43700	Os01g0627400	Similar to Cytochrome P450 monooxygenase CYP72A5 (Fragment).	--	--	CYP72A17	CYTOCHROME P450 72A17	OsCYP72A17	Cytochrome P450 72A17	2.07215	9.30894e-05	Up	1.8507	1.40942	1.62376	5.45317	9.10907	5.74425
LOC_Os01g43750	Os01g0627900	Similar to Cytochrome P450.	--	--	--	--	--	--	2.29154	9.30894e-05	Up	3.54931	3.88434	5.04088	19.6487	20.005	20.7566
LOC_Os01g43851	Os01g0628900	Cytochrome P450 family protein.	--	--	--	--	--	--	1.39454	9.30894e-05	Up	0.484833	0.566143	0.559243	1.22364	2.09818	0.865048
LOC_Os01g43890	Os01g0629600	Peptidase S10, serine carboxypeptidase family protein.	--	--	SCP4	SERINE CARBOXYPEPTIDASE 4	OsSCP4	Serine carboxypeptidase 4	2.05378	9.30894e-05	Up	0.158385	0.235317	0.123027	0.543343	1.41588	0.162751
LOC_Os01g44170	None	--	--	--	--	--	--	--	1.04288	0.00197776	Up	0.0887733	0.298938	0.316537	0.817049	0.448285	0.167555
LOC_Os01g44250	Os01g0633400	Cystathionine beta-synthase, core domain containing protein.	--	--	--	--	OsCBSX10	cystathionine b-synthase domain containing protein OsCBSX10, CBS domain containing protein OsCBSX10	1.01779	9.30894e-05	Up	1.96191	1.08563	1.79636	2.97103	3.94167	2.80199
LOC_Os01g45110	Os01g0638000	UDP-glucuronosyl/UDP-glucosyltransferase family protein.	--	--	UGT703A2	UDP-GLUCOSE-DEPENDENT GLYCOSYLTRANSFERASE 703A2	OsUGT703A2	UDP-glucose-dependent glycosyltransferase 703A2, anthocyanin 3'-O-beta-glucosyltransferase	1.73965	9.30894e-05	Up	0.0311648	0	0.710254	0.527807	1.13558	0.792822
LOC_Os01g45450	Os01g0641800	Similar to Carbonic anhydrase.	--	--	--	--	--	--	1.32928	9.30894e-05	Up	0.89038	0.778621	0.403908	1.84227	2.07914	1.22163
LOC_Os01g45520	Os01g0642700	S-locus glycoprotein domain containing protein.	--	--	--	--	--	--	3.17082	9.30894e-05	Up	0.197895	0.164861	0.100176	1.40391	1.8185	0.894483
LOC_Os01g45640	Os01g0644000	Twin-arginine translocation pathway signal domain containing protein.	--	--	--	--	--	--	2.71985	9.30894e-05	Up	7.19419	3.13332	8.83724	34.5221	68.38	21.8831
LOC_Os01g47050	Os01g0659900	Kelch-domain-containing F-box protein, Component of an SCF E3 ligase, Regulation of anther and root secondary cell wall thickenings, Regulation of lignification	OsFBK1	Oryza sativa F-box Kelch 1	--	--	OsFbox033, OsFbox33, Fbox33, Os_F0114, OsFBK1, FBK1	F-box protein 33, F-box Kelch 1	1.21839	0.00197776	Up	0.105677	0.116115	0.286687	0.277571	0.60973	0.284452
LOC_Os01g47070	Os01g0660200	Acidic class III chitinase OsChib3a precursor (Chitinase) (EC 3.2.1.14).	--	--	--	--	C10728, OsChib3a	--	1.46945	9.30894e-05	Up	63.6009	91.0562	83.246	279.569	136.687	234.869
LOC_Os01g47410	Os01g0663400	Similar to Aspartic proteinase oryzasin 1 precursor (EC 3.4.23.-).	--	--	--	--	OsAP10, AP10	Aspartic proteinase oryzasin-1	2.21459	9.30894e-05	Up	1.69309	1.33612	1.95776	5.56515	12.1012	5.02692
LOC_Os01g47560	Os01g0665500	Similar to WRKY transcription factor 16.	--	--	WRKY16	WRKY GENE16	OsWRKY16	Rice WRKY gene16	1.05324	9.30894e-05	Up	2.77454	2.74514	2.91624	5.0542	6.67802	5.58268
LOC_Os01g47580	Os01g0666000	Similar to Lipid phosphate phosphatase 2 (EC 3.1.3.-) (AtLPP2) (Phosphatidic acid phosphatase 2) (AtPAP2) (Prenyl diphosphate phosphatase).	--	--	--	--	--	--	2.09015	9.30894e-05	Up	0.753772	1.98679	1.68518	8.65629	4.68014	5.5897
LOC_Os01g47840	Os01g0668901	Protein kinase, catalytic domain domain containing protein.	--	--	--	--	--	--	1.55943	9.30894e-05	Up	0.112281	0.21584	0.130234	0.47063	0.536682	0.328882
LOC_Os01g48360	Os01g0674400	Hypothetical conserved gene.	--	--	--	--	--	--	1.74144	9.30894e-05	Up	9.83084	10.8314	10.4666	36.4119	40.5663	30.797
LOC_Os01g48610	Os01g0677900	Protein of unknown function DUF2921 domain containing protein.	--	--	--	--	--	--	1.37087	9.30894e-05	Up	2.46071	3.54213	2.79866	8.87471	5.65922	7.96958
LOC_Os01g48620	Os01g0678000	Protein of unknown function DUF2921 domain containing protein.	--	--	--	--	--	--	3.28939	9.30894e-05	Up	1.37258	2.51091	2.09282	20.2221	18.0739	19.5169
LOC_Os01g49110	Os01g0684800	Protein prenyltransferase, alpha subunit domain containing protein.	--	--	--	--	--	--	1.39632	0.00891201	Up	0.0868021	0.115075	0.159057	0.208444	0.189201	0.507207
LOC_Os01g49210	Os01g0686000	Similar to cDNA, clone: J100026I16, full insert sequence.	--	--	--	--	--	--	1.47485	9.30894e-05	Up	2.04737	1.93477	2.75823	5.46103	6.49111	6.58294
LOC_Os01g49580	Os01g0690600	Conserved hypothetical protein.	--	--	--	--	--	--	1.85969	9.30894e-05	Up	0.335795	0.322688	0.0199091	1.25822	0.700108	0.513497
LOC_Os01g49614	Os01g0690800	Protein kinase, core domain containing protein.	--	--	--	--	--	--	1.3934	9.30894e-05	Up	1.6033	1.53219	1.65187	4.73184	3.60388	3.99933
LOC_Os01g50820	Os01g0704100	Nitrate transporter, Nitrate transport	NRT2.3, OsNRT2.3, OsNRT2;1, OsNRT2.3a, OsNRT2.3b, OsNRT2;3a, OsNRT2.5	HIGH AFFINITY NITRATE TRANSPORTER, high-affinity nitrate transporter 2.3	NRT2.3	HIGH AFFINITY NITRATE TRANSPORTER	OsNRT2.3, OsNRT2;1, OsNRT2.3a, OsNRT2.3b, OsNRT2;3a, OsNRT2.5	high-affinity nitrate transporter 2.3	2.49238	9.30894e-05	Up	0.0560517	0	0.106419	0.62366	0.196847	0.0791884
LOC_Os01g50870	Os01g0704901	--	--	--	--	--	--	--	2.07765	0.00514928	Up	0.395218	0	4.8374	2.43364	5.30811	14.2054
LOC_Os01g51520	Os01g0712500	Conserved hypothetical protein.	--	--	--	--	--	--	Inf	9.30894e-05	Up	0	0	0	0	1.78871	0
LOC_Os01g51540	Os01g0712700	CMP/dCMP deaminase, zinc-binding domain containing protein.	--	--	--	--	--	--	1.064	9.30894e-05	Up	1.46581	1.19976	0.95685	3.70903	2.47851	1.27999
LOC_Os01g52330	Os01g0721300	Similar to cDNA clone:J013002N02, full insert sequence.	--	--	--	--	--	--	2.89254	9.30894e-05	Up	0.0625965	0	0.238016	0.262736	1.85069	0.0984246
LOC_Os01g52340	Os01g0721400	NB-ARC domain containing protein.	--	--	--	--	--	--	2.01891	9.30894e-05	Up	0.2285	0.0313875	0.124008	0.647688	0.515912	0.369142
LOC_Os01g52450	Os01g0722700	Similar to Hexokinase.	--	--	HXK9	HEXOKINASE-9	OsHXK9	Hexokinase 9	1.67163	9.30894e-05	Up	0.650287	1.27657	0.675759	2.36304	2.97383	2.78496
LOC_Os01g52610	Os01g0725400	Uncharacterised protein family UPF0497, trans-membrane plant subgroup domain containing protein.	--	--	--	--	--	--	1.69956	9.30894e-05	Up	1.01267	1.05108	1.78363	2.573	7.29007	2.58968
LOC_Os01g52790	Os01g0728300	Similar to Cytochrome P450 monooxygenase CYP72A5 (Fragment).	--	--	--	--	--	--	1.29761	9.30894e-05	Up	7.07353	6.96284	6.43355	14.6031	22.2384	12.9125
LOC_Os01g53040	Os01g0730700	WRKY transcription factor 14 (WRKY14).	--	--	WRKY14	WRKY GENE 14	OsWRKY14	Rice WRKY gene14	2.57133	9.30894e-05	Up	1.74844	0.901695	1.70569	7.18405	12.5745	5.82623
LOC_Os01g53090	Os01g0731100	Similar to Pathogen-related protein.	--	--	--	--	--	--	1.11812	9.30894e-05	Up	0.676826	1.42789	2.13415	5.12929	1.13259	2.63743
LOC_Os01g53350	Os01g0734800	UDP-glucuronosyl/UDP-glucosyltransferase family protein.	--	--	UGT706F1	UDP-DEPENDENT GLYCOSYLTRANSFERASE 706F1	OsUGT706F1	UDP-dependent glycosyltransferase 706F1	1.10727	9.30894e-05	Up	5.28943	3.20326	8.77154	8.69488	21.7934	6.30811
LOC_Os01g53390	Os01g0735500	Conserved hypothetical protein.	--	--	UGT88C2	UDP-DEPENDENT GLYCOSYLTRANSFERASE 88C2	OsUGT88C2	UDP-dependent glycosyltransferase 88C2	1.60679	9.30894e-05	Up	3.98598	4.33541	4.77863	13.2998	13.7557	12.3973
LOC_Os01g53420	Os01g0735900	UDP-glucuronosyl/UDP-glucosyltransferase family protein.	--	--	UGT706B1	UDP-DEPENDENT GLYCOSYLTRANSFERASE 706B1	OsUGT706B1	UDP-dependent glycosyltransferase 706B1	1.68511	9.30894e-05	Up	0.713714	0.569163	0.892956	1.90424	2.96534	2.05112
LOC_Os01g53800	Os01g0740500	Similar to glutamate carboxypeptidase 2.	--	--	--	--	--	--	1.1261	9.30894e-05	Up	2.70571	3.14404	3.16767	6.50638	5.72435	6.65395
LOC_Os01g53820	Os01g0740800	Conserved hypothetical protein.	--	--	--	--	--	--	Inf	0.0318041	Up	0	0	0	0	1.30613	0.746687
LOC_Os01g53940	Os01g0742766	Hypothetical conserved gene.	--	--	--	--	--	--	1.59993	0.0199989	Up	1.19855	1.17529	0.196844	3.98521	2.11886	1.57508
LOC_Os01g54670	Os01g0750500	Protein of unknown function DUF814 domain containing protein.	--	--	--	--	--	--	1.47029	9.30894e-05	Up	3.56456	5.40515	4.8288	15.9511	11.2774	10.5195
LOC_Os01g55110	Os01g0755700	RING-type E3 ubiquitin ligase, Regulation of phosphate and nitrate signalling	NBIP1	NRT1.1B interacting protein 1	NBIP1	NRT1.1B INTERACTING PROTEIN 1	OsNBIP1	NRT1.1B interacting protein 1	1.73755	9.30894e-05	Up	4.12388	4.0159	4.64692	13.9889	13.7549	14.4172
LOC_Os01g55160	Os01g0756300	Conserved hypothetical protein.	--	--	--	--	--	--	2.93528	9.30894e-05	Up	0.324004	0.0693723	0.137302	2.8315	0.948945	0.204535
LOC_Os01g55240	Os01g0757200	GA 2-oxidase3, GA metabolism	GA2OX3, OsGA2ox3, ga2ox 3, OsGA2ox-3, GA2ox3, GA2ox-3	GIBBERELLIN 2-OXIDASE 3, rice GA 2-oxidase3, GA 2-oxidase 3, Gibberellin 2-oxidase 3	GA2OX3	GIBBERELLIN 2-OXIDASE 3	OsGA2ox3, ga2ox 3, OsGA2ox-3, GA2ox3, GA2ox-3, GA2ox4	rice GA 2-oxidase3, GA 2-oxidase 3, Gibberellin 2-oxidase 3	1.6637	9.30894e-05	Up	4.73804	4.30507	4.63324	20.3198	9.10078	13.3494
LOC_Os01g55370	Os01g0758500	Similar to predicted protein.	--	--	--	--	--	--	1.14394	0.000524471	Up	0.266254	0.221912	0.252942	0.498344	0.218207	0.903596
LOC_Os01g55940	Os01g0764800	Indole-3-acetic acid (IAA)-amido synthetase, Disease resistance, Abiotic stress tolerance	GH3-2, OsGH3-2	GH3-2	GH3-2	GH3-2	OsGH3-2, OsGH3.2, GH3.2	--	3.19592	0.000181619	Up	0.0616722	0.0829867	0.0117051	0.536876	0.541433	0.336761
LOC_Os01g56080	Os01g0766300	Conserved hypothetical protein.	--	--	--	--	--	--	2.02922	9.30894e-05	Up	1.53655	2.28897	1.71889	6.12048	9.68495	6.59247
LOC_Os01g56260	None	--	--	--	--	--	--	--	3.73658	0.00418232	Up	0.0196876	0.037874	0	0.285988	0.432213	0.0742733
LOC_Os01g56930	Os01g0777200	Peptidase aspartic, catalytic domain containing protein.	--	--	--	--	--	--	1.35572	9.30894e-05	Up	12.4252	13.4741	13.6553	36.7172	33.8721	30.023
LOC_Os01g57073	Os01g0778800	Peptidase M16, core domain containing protein.	--	--	--	--	--	--	1.02005	9.30894e-05	Up	13.7411	13.103	11.7168	29.2415	27.6348	20.7602
LOC_Os01g57340	Os01g0782100	Protein with NBS (nucleotide-binding site) and LRR(leucine-rich repeat), Race-specific resistance to blast	PISH, Pi sh, Pish, Pi-sh, Pish(t)	PYRICULARIA ORYZAE RESISTANCE SH, Pyricularia oryzae resistance-sh, Magnaporthe grisea resistance-sh, Blast resistance sh	PISH	PYRICULARIA ORYZAE RESISTANCE SH	Pi sh, Pish, Pi-sh, Pish(t)	Pyricularia oryzae resistance-sh, Magnaporthe grisea resistance-sh, Blast resistance sh	1.01341	9.30894e-05	Up	2.57718	2.81048	2.36465	4.58251	3.84806	4.36284
LOC_Os01g57470	Os01g0783700	Similar to EF-hand Ca2+-binding protein CCD1.	--	--	--	--	--	--	1.7434	9.30894e-05	Up	1.3861	0.635756	1.19503	2.37022	4.37814	3.90342
LOC_Os01g57540	Os01g0784500	Conserved hypothetical protein.	--	--	RLCK44	RECEPTOR-LIKE CYTOPLASMIC KINASE 44	OsRLCK44	Receptor-like Cytoplasmic Kinase 44	3.58092	0.00785198	Up	0.0323201	0.0621534	0.0153473	0.21897	0.595944	0.487305
LOC_Os01g57960	None	--	--	--	--	--	--	--	1.66605	9.30894e-05	Up	2.3957	3.34385	2.68484	14.5948	6.77967	12.1903
LOC_Os01g58130	Os01g0793800	Conserved hypothetical protein.	--	--	--	--	--	--	2.11392	9.30894e-05	Up	3.98449	1.56406	1.23949	3.96567	21.5425	3.51858
LOC_Os01g58280	Os01g0795200	Similar to Subtilase.	--	--	--	--	OsSub8, SUB8	Subtilisin 8, SUBTILISIN 8	3.2824	9.30894e-05	Up	0.759405	0.328467	4.2882	16.7974	22.4457	12.608
LOC_Os01g58290	Os01g0795400	Similar to Subtilase.	--	--	--	--	Hwi2, OsSub9, SUB9	Subtilisin 9, SUBTILISIN 9	4.08004	9.30894e-05	Up	0.0829476	0.00996146	0.293263	1.28309	4.77503	0.435858
LOC_Os01g58730	Os01g0801500	Beta-1, 3-glucanase precursor.	--	--	GNS7	BETA-1, 3-GLUCANASE 7	Gns7, OsGns7	beta-1, 3-glucanase 7	Inf	9.30894e-05	Up	0	0	0	2.075	3.29594	2.35473
LOC_Os01g58740	Os01g0801600	Similar to Glycerol-3-phosphate dehydrogenase.	--	--	--	--	--	--	2.6109	9.30894e-05	Up	2.84692	2.18239	3.01234	14.5953	16.7652	17.1947
LOC_Os01g58760	Os01g0801901	Similar to Transcription factor (Fragment).	--	--	BZIP7	b-ZIP TRANSCRIPTION FACTOR 7	OsbZIP07, OsbZIP7	b-ZIP transcription factor 07	1.4707	9.30894e-05	Up	7.43961	6.42689	6.65584	17.7491	18.8329	19.6495
LOC_Os01g59000	Os01g0804200	Cytochrome P450 of the CYP94 subfamily, Response to wounding and salt stress	CYP94D9, OsCYP94D9	--	CYP94D9	CYTOCHROME P450 94D9	OsCYP94D9	Cytochrome P450 94D9	1.48802	9.30894e-05	Up	2.39938	1.32337	2.11177	5.99495	6.07269	4.09129
LOC_Os01g59350	Os01g0808100	Similar to BZIP transcription factor.	--	--	BZIP8	b-ZIP TRANSCRIPTION FACTOR 8	OsbZIP08, OsbZIP8, OsTGA2, TGA2, OsTGA2/OsbZIP28	b-ZIP transcription factor 08, TGA transcription factor 2	1.2066	9.30894e-05	Up	15.1591	18.6808	17.9284	47.2515	38.8635	31.3404
LOC_Os01g60670	Os01g0821900	Protein kinase, core domain containing protein.	--	--	--	--	--	--	1.05253	9.30894e-05	Up	0.346663	0.213511	0.118013	0.627283	0.491573	0.267568
LOC_Os01g60770	Os01g0823100	Alpha-expansin OsEXPA2.	--	--	EXPA2	ALPHA-EXPANSIN 2	OsEXP2, OsEXP2(Os-EXP2), Os-EXP2, EXPA2, OsEXPA2, OsaEXPa1.23, RiExB, RiExC, Os-EXPA2	Rice expansin-2, Expansin-A2, Alpha-expansin-2	3.12904	0.000181619	Up	0.0709764	0.0910645	0.157517	1.26096	0.519467	0.982755
LOC_Os01g60850	Os01g0823700	Protein of unknown function DUF641, plant domain containing protein.	--	--	--	--	--	--	3.1607	9.30894e-05	Up	0.161677	0.357255	0.283602	2.35975	2.00815	2.74843
LOC_Os01g60870	Os01g0823951	Conserved hypothetical protein.	--	--	--	--	--	--	1.85603	9.30894e-05	Up	1.05985	2.71042	1.55374	8.32954	6.03111	4.69389
LOC_Os01g60930	Os01g0824800	Conserved hypothetical protein.	--	--	--	--	--	--	1.5717	9.30894e-05	Up	7.64118	6.86488	7.6371	24.0529	21.6956	19.2887
LOC_Os01g61190	Os01g0827600	Exo70 exocyst complex subunit family protein.	--	--	EXO70B2	EXOCYST SUBUNIT EXO70 FAMILY PROTEIN B2	OsEXO70B2, OsExo70B2, OrysaB2_Exo70	exocyst subunit EXO70 family protein B2	1.72703	9.30894e-05	Up	0.912216	0.954497	1.17295	3.69963	3.57688	2.72769
LOC_Os01g61510	Os01g0831300	Similar to Ammonium transporter.	--	--	AMT2;2	AMMONIUM TRANSPORTER 2;2	OsAMT2;2, AMT2;2, OsAMT2.2	Ammonium transporter 2 member 2, AMMONIUM TRANSPORTER 2;2	1.71607	9.30894e-05	Up	1.69294	1.08531	1.12079	2.58232	7.32745	2.75619
LOC_Os01g61610	Os01g0832600	Similar to Leucoanthocyanidin dioxygenase-like protein.	--	--	2ODD5	2-OXOGLUTARATE-DEPENDENT DIOXYGENASE 5	2-ODD5, Os2-ODD5, Os2ODD5	2-oxoglutarate-dependent dioxygenase 5	2.54129	9.30894e-05	Up	0.803943	1.31651	0.816985	5.17196	3.13262	8.62324
LOC_Os01g62030	Os01g0837400	--	--	--	--	--	--	--	1.96195	0.00150366	Up	0.323505	0.209353	0.730232	1.90722	2.84955	0.10393
LOC_Os01g62130	Os01g0838600	Zinc finger, C2H2-like domain containing protein.	--	--	DLN26	DLN REPRESSOR 26	OsDLN26	DLN repressor 26, DLN motif protein 26	2.70949	9.30894e-05	Up	1.32781	0.77425	1.13253	0.983783	19.0037	0.95928
LOC_Os01g62190	Os01g0839100	Zinc finger, C2H2 domain containing protein.	--	--	ZFP179	ZINC FINGER PROTEIN 179	OsZFP179, DLN27, OsDLN27	zinc finger protein ZFP179, DLN repressor 27, DLN motif protein 27	1.65702	9.30894e-05	Up	1.19367	0.657643	1.18035	1.11889	7.49319	0.849093
LOC_Os01g62290	Os01g0840100	Heat shock protein Hsp70 family protein.	--	--	--	--	OsMed37_1, Med37_1	heat-shock protein 70, heat-shock protein cognate 70, Mediator 37_1	1.42376	9.30894e-05	Up	2.18034	1.97785	2.62194	6.31698	7.24639	4.41416
LOC_Os01g62360	Os01g0840900	Conserved hypothetical protein.	--	--	--	--	--	--	1.48734	9.30894e-05	Up	0.573978	0.885044	0.547523	1.93283	1.78207	1.84893
LOC_Os01g62430	Os01g0841700	Similar to Isoform ERG1b of Elicitor-responsive protein 1.	--	--	RPP17	PHLOEM PROTEIN 17	Rpp17, FIERG1, OsERG1, OsERG1a, OsERG1b	Elicitor-responsive protein 1, Fungal elicitor immediate early-responsive gene 1 protein, 17 kDa phloem protein	1.57388	9.30894e-05	Up	36.0817	24.4362	33.9006	79.9515	96.8723	100.959
LOC_Os01g62610	Os01g0844300	FK506-binding protein, Immunophilin family protein, Mediation of RNA processing, Post-transcriptional regulation of abiotic stress response	OsFKBP20-1b	FK506-binding protein 20-1b	FKBP20-1B	FK506 BINDING PROTEIN 20-1B	OsFKBP20-1b	FK506 binding protein 20-1b	3.06623	9.30894e-05	Up	0.218462	0.350388	0.323261	1.6232	3.7948	2.269
LOC_Os01g62830	Os01g0847100	Conserved hypothetical protein.	--	--	--	--	--	--	Inf	0.000181619	Up	0	0	0	0	1.58094	1.49313
LOC_Os01g62850	Os01g0847300	Uncharacterised protein family UPF0497, trans-membrane plant domain containing protein.	--	--	CASPL5B1	CASP-LIKE PROTEIN 5B1	OsCASPL5B1	CASP-like protein 5B1, CASPARIAN STRIP MEMBRANE DOMAIN PROTEIN-like protein 5B1	1.31793	9.30894e-05	Up	2.5359	1.65768	1.14909	3.63513	7.40375	2.36459
LOC_Os01g62860	Os01g0847600	Aldo-keto reductase, Detoxification of abiotic stress-related reactive aldehydes, Oxidative and heat stress tolerance, Herbicide resistance	ARK1, OsAKR1	ALDO-KETO REDUCTASE 1, Aldo-keto reductase 1	ARK1	ALDO-KETO REDUCTASE 1	OsARK1	Aldo-Keto reductase 1	1.25822	9.30894e-05	Up	0.508983	0.623322	0.308036	1.38989	0.792435	1.26664
LOC_Os01g63180	Os01g0850550	Similar to Laccase-6.	--	--	LAC7	LACCASE 7	OsLAC7	laccase 7	4.29771	9.30894e-05	Up	0.135256	0.162484	0.278045	4.39287	5.00688	1.7929
LOC_Os01g63260	Os01g0851600	3-oxo-5-alpha-steroid 4-dehydrogenase, C-terminal domain containing protein.	--	--	--	--	--	--	1.60329	9.30894e-05	Up	1.12591	0.452511	1.12071	2.14483	2.84523	3.11786
LOC_Os01g63460	Os01g0853700	Similar to MCB1 protein.	--	--	--	--	--	--	1.2418	9.30894e-05	Up	1.27003	1.43649	2.07123	2.37118	3.89624	4.92654
LOC_Os01g63690	Os01g0855600	Similar to Hs1pro-1 protein.	--	--	--	--	HS1	putative nematode-resistance protein	1.34059	9.30894e-05	Up	17.2921	11.1168	11.3622	33.6544	31.5208	34.314
LOC_Os01g64450	Os01g0864300	Harpin-induced 1 domain containing protein.	--	--	--	--	--	--	1.10883	0.00763725	Up	0	0.466771	0.277052	0.501661	0.53931	0.550196
LOC_Os01g64480	Os01g0864632	--	--	--	--	--	--	--	2.03626	0.00841995	Up	0.0627933	0	0.300975	0	0.883584	0.598509
LOC_Os01g65060	Os01g0871000	Similar to S-domain class receptor-like kinase3.	--	--	--	--	--	--	2.29908	9.30894e-05	Up	0.1401	0.15157	0.0166362	0	1.33783	0.165082
LOC_Os01g65080	Os01g0871200	Zinc finger, C2H2-type domain containing protein.	--	--	--	--	OsbHLH033, bHLH033, bHLH33, OsZFP, ZFP	basic helix-loop-helix protein 033, zinc finger protein	1.29553	9.30894e-05	Up	101.017	123.977	94.1624	241.258	260.262	273.371
LOC_Os01g65150	Os01g0872000	TGF-beta receptor, type I/II extracellular region family protein.	--	--	--	--	--	--	1.01767	9.30894e-05	Up	2.45388	2.40848	2.68446	4.53768	5.66155	4.91276
LOC_Os01g65660	Os01g0878400	Amino acid permease, Regulation of tiller number and grain yield	OsAAP5	amino acid permease 5	AAP10C	AMINO ACID PERMEASE 10C	OsAAP10C, OsAAP5, AAP5	amino acid permease 10C, amino acid permease 5, amino acid/auxin permease 5	1.32576	9.30894e-05	Up	1.48853	4.04593	2.04504	6.48599	4.15587	8.16917
LOC_Os01g65670	Os01g0878700	Amino acid transporter, Regulation of grain protein content and nutritional quality	OsAAP6, qPC1	amino acid permease 6	AAP10D	AMINO ACID PERMEASE 10D	OsAAP10D, OsAAP6, AAP6, qPC1	amino acid permease 10D, amino acid permease 6, amino acid/auxin permease 6, quantitative trait locus (QTL) for GPC (grain protein content) on chromosome 1	1.55795	9.30894e-05	Up	0.168906	0.503501	0.465257	1.32432	1.08266	0.907411
LOC_Os01g65680	Os01g0878800	Similar to 4, 5-DOPA dioxygenase extradiol.	--	--	--	--	--	DOPA dioxygenase	1.26712	9.30894e-05	Up	15.8794	13.8542	16.9505	31.844	40.9511	38.337
LOC_Os01g65970	Os01g0882200	Similar to octopine synthase binding factor3.	--	--	--	--	--	--	1.29436	9.30894e-05	Up	1.64597	2.21673	3.93446	5.49096	5.35672	8.09131
LOC_Os01g66040	--	--	--	--	--	--	--	--	1.0346	0.00381783	Up	0.467496	0.802078	0.49686	2.17452	0.456653	0.938188
LOC_Os01g66250	Os01g0885700	Protein kinase-like domain containing protein.	--	--	--	--	--	--	2.67247	9.30894e-05	Up	0.114011	0	0.216304	0.220486	1.74696	0.11704
LOC_Os01g66740	Os01g0891601	Leucine-rich repeat, N-terminal domain containing protein.	--	--	--	--	--	--	1.0855	0.000354495	Up	0.108021	0.285949	0.822485	1.04735	0.640456	0.867526
LOC_Os01g66840	Os01g0892500	Similar to carboxylic ester hydrolase.	--	--	--	--	--	--	1.27264	9.30894e-05	Up	0.932625	0.950596	1.44906	2.2342	1.68659	3.93977
LOC_Os01g66860	Os01g0892800	Similar to Ankyrin-kinase.	--	--	--	--	OsSTA40	--	1.82316	9.30894e-05	Up	5.9674	0.429659	2.72514	10.3208	14.0249	7.59639
LOC_Os01g68179	None	--	--	--	--	--	--	--	1.12015	9.30894e-05	Up	1.64289	0.46036	2.23095	2.21897	3.77398	3.32586
LOC_Os01g68460	Os01g0912800	--	--	--	--	--	--	--	3.48665	9.30894e-05	Up	0.186648	1.62028	0.980897	14.3428	6.97241	9.61304
LOC_Os01g68470	Os01g0912850	Conserved hypothetical protein.	--	--	--	--	--	--	2.54595	9.30894e-05	Up	1.34225	0.722958	0.452012	3.98897	5.03023	5.49983
LOC_Os01g68720	Os01g0915900	Conserved hypothetical protein.	--	--	--	--	--	--	2.72564	9.30894e-05	Up	5.41353	2.94707	5.86426	26.8688	33.8866	32.2675
LOC_Os01g68730	Os01g0916000	Conserved hypothetical protein.	--	--	--	--	--	--	4.86243	9.30894e-05	Up	0.466431	0.489518	0.261998	10.8962	12.2761	11.8508
LOC_Os01g68740	Os01g0916100	Similar to loricrin.	--	--	--	--	--	--	2.86364	9.30894e-05	Up	13.3215	12.8448	18.2247	109.972	98.0237	111.499
LOC_Os01g68940	Os01g0918200	Similar to Ubiquitin-like protein SMT3.	--	--	SUMO2	SMALL UBIQUITIN LIKE MODIFIER 2	OsSUMO2	small ubiquitin like modifier 2, small ubiquitin like modifier protein 2, SUMO protein 2	1.89788	9.30894e-05	Up	20.1745	12.9501	12.3226	50.4398	67.8432	47.4561
LOC_Os01g69140	Os01g0920450	Conserved hypothetical protein.	--	--	--	--	--	--	1.35441	9.30894e-05	Up	0.576158	0.0875999	0.693132	1.17671	0.559414	1.69179
LOC_Os01g70490	Os01g0930400	Potassium transporter, High-affinity K acquisition, Root-to-shoot K transport, K-regulated salt tolerance	HAK5, OsHAK5	HIGH-AFFINITY POTASSIUM(K+) TRANSPORTER 5, High-affinity Potassium(K+) Transporter 5, Potassium transporter 5, high affinity K transporter 5	HAK5	HIGH-AFFINITY POTASSIUM(K+) TRANSPORTER 5	OsHAK5, FCO13, OsFCO13	High-affinity Potassium(K+) Transporter 5, Potassium transporter 5, high affinity K transporter 5, Functioning in Cesium Over-transport 13	1.38679	9.30894e-05	Up	5.05894	4.72112	3.2752	9.94493	14.3762	9.50162
LOC_Os01g71090	Os01g0937100	Similar to Xylanase inhibitor precursor (Xylanase inhibitor TAXI-I).	--	--	--	--	--	--	1.58857	0.00926613	Up	0.169673	0.0652634	0.0322329	0.295634	0.208576	0.287857
LOC_Os01g71340	Os01g0940700	Similar to Glucan endo-1, 3-beta-glucosidase GII precursor (EC 3.2.1.39) ((1->3)- beta-glucan endohydrolase GII) ((1->3)-beta-glucanase isoenzyme GII) (Beta-1, 3-endoglucanase GII).	--	--	--	--	OsPR2, PR2, OsGlu1, Glu1	beta-1, 3-glucanase, pathogenesis-related protein 2	1.32238	9.30894e-05	Up	4.08634	22.4173	8.71617	34.7794	24.2489	28.1691
LOC_Os01g71700	Os01g0945100	Similar to amino acid transporter.	--	--	--	--	OsBAT2	bi-directional amino acid transporter 2	3.59747	9.30894e-05	Up	0.249968	0.0640971	0.0633119	1.40334	2.95574	0.141351
LOC_Os01g71760	Os01g0945700	Similar to amino acid transporter.	--	--	--	--	OsBAT6	bi-directional amino acid transporter 6	2.88778	0.00197776	Up	0.0614205	0.0196946	0.155684	0.535397	1.65409	0.0579398
LOC_Os01g71830	Os01g0946700	Similar to Glucan endo-1, 3-beta-glucosidase GV (EC 3.2.1.39) ((1->3)-beta-glucan endohydrolase GV) ((1->3)-beta-glucanase isoenzyme GV) (Beta-1, 3- endoglucanase GV).	--	--	--	--	OsGLN1	endo-1, 3-beta-glucanase 1	Inf	9.30894e-05	Up	0	0	0	1.78968	3.48668	1.83448
LOC_Os01g72130	Os01g0949750	Similar to Glutathione S-transferase GST 28 (Fragment).	--	--	GSTU35	TAU GLUTATHIONE S-TRANSFERASE 35	OsGSTU35	glutathione transferase U35	1.56093	9.30894e-05	Up	6.1396	4.7093	9.11206	18.2495	23.8193	16.1685
LOC_Os01g72610	Os01g0956200	Glycosyltransferase AER61, uncharacterized domain containing protein.	--	--	--	--	--	--	1.02435	9.30894e-05	Up	18.7623	10.966	16.2655	33.9258	32.9464	25.7924
LOC_Os01g72680	Os01g0956800	Hypothetical conserved gene.	--	--	--	--	--	--	2.19259	9.30894e-05	Up	0.102832	0.128461	0.146318	0.626418	0.586767	0.493499
LOC_Os01g72900	Os01g0959100	Similar to Abscisic stress ripening protein 1.	--	--	ASR3	ABSCISIC ACID-STRESS-RIPENING-INDUCIBLE 3 PROTEIN	Asr3, OsASR5, OsASR1, Asr1	Abiotic Stress Responsive 5, "ABA-, stress and ripening-induced protein 1"	1.95112	9.30894e-05	Up	6.18228	5.51207	7.67068	19.4969	42.9518	11.6055
LOC_Os01g72910	Os01g0959200	Similar to Ci21A protein.	--	--	ASR4	ABSCISIC ACID-STRESS-RIPENING-INDUCIBLE 4 PROTEIN	Asr4, OsASR6, OsASR2, Asr2	Abiotic Stress Responsive 6, "ABA-, stress and ripening-induced protein 2"	1.82556	9.30894e-05	Up	8.76964	6.78988	10.075	20.9861	58.1436	10.7284
LOC_Os01g73110	Os01g0962100	Conserved hypothetical protein.	--	--	--	--	--	--	1.96035	9.30894e-05	Up	9.30202	6.74562	11.1841	44.4566	38.2964	21.8738
LOC_Os01g73120	Os01g0962200	Similar to Membrane protein.	--	--	--	--	--	--	1.06147	9.30894e-05	Up	7.47164	8.03649	8.55402	16.0147	16.8484	16.57
LOC_Os01g74110	Os01g0972200	Zinc transporter, Metal-detoxified transporter, "Detoxification of excess Zn, Cu and Cd"	OsZIP1	zinc transporter 1, Zn-regulated transporter 1	ZIP1	ZINC TRANSPORTER 1	OsZIP1	zinc transporter 1, Zrt-Irt-like protein 1, Zinc-regulated transporter 1	1.77413	0.0131267	Up	0.191347	0.161116	0.0455012	0.347687	0.27309	0.666165
LOC_Os01g74320	Os01g0974400	Zinc finger, RING/FYVE/PHD-type domain containing protein.	--	--	--	--	XBOS31, OsRFPHC-7	RING finger protein OsRFPHC-7, RING-HC protein 7	1.28605	9.30894e-05	Up	1.94129	1.39594	2.60838	3.3015	6.48058	4.56664
LOC_Os01g74410	Os01g0975300	MYB-related transcription factor, Drought and salinity tolerance	OsMYB48, OsMYB48-1, OsMYB48-2	MYB transcription factor 48	--	--	OsMYB48, MYB48, OsMYB48-1, OsMYB48-2, OsMYB59, MYB59	MYB transcription factor 48	3.4956	9.30894e-05	Up	8.66928	18.7681	17.9732	202.571	119.005	185.331
LOC_Os01g74480	Os01g0976200	11-S plant seed storage protein family protein.	--	--	--	--	--	--	1.26377	0.000354495	Up	0.481057	0.442655	0	0.850882	0.587765	0.74983
LOC_Os02g01510	Os02g0105400	Similar to L-lactate dehydrogenase A (EC 1.1.1.27) (LDH-A).	--	--	LDH	LACTATE DEHYDROGENASE	LDH	lactate dehydrogenase	1.05893	9.30894e-05	Up	5.79521	6.60412	7.86972	13.8347	14.7462	13.2026
LOC_Os02g02120	Os02g0111600	Serine/threonine protein kinase-related domain containing protein.	--	--	WAK11	WALL-ASSOCIATED KINASE GENE 11	OsWAK11	--	1.94706	9.30894e-05	Up	3.27881	4.83682	4.35603	18.4301	12.411	16.7089
LOC_Os02g02210	Os02g0112900	Similar to Viroid RNA-binding protein (Fragment).	--	--	--	--	OsGABA-T, GABA-T	gamma-aminobutyrate transaminase	Inf	9.30894e-05	Up	0	0	0	0	1.71823	0
LOC_Os02g02400	Os02g0115700	Catalase isozyme A (EC 1.11.1.6) (CAT-A).	--	--	CATA	CATALASE A	CATA1, Cat A1*, OSCAT-A, Cat2, CatA1, CAT-A, OsCatA, OsCAT, CAT, catA, OSCATA, OsCATc, OsCATA, OsCAT1A, CAT1	CATALASE A, Catalase-2*, Catalase-Al (cDNA clone), Catalase isozyme A	1.41745	9.30894e-05	Up	374.058	416.478	501.163	1045.67	1159.19	1209.88
LOC_Os02g02780	Os02g0120100	Serine/threonine/tyrosine protein kinase, STY kinase, Regulation of ammonium uptake	OsACTPK1	--	ACTPK1	ACT DOMAIN CONTAINING PROTEIN KINASE 1	OsACTPK1, ACTPK1-1, ACTPK1-2	ACT domain containing protein kinase 1	1.21817	9.30894e-05	Up	0.274561	0.389587	0.372272	0.341489	1.76769	0.332403
LOC_Os02g04120	Os02g0134000	Similar to bifunctional coenzyme A synthase.	--	--	--	--	--	--	1.1856	9.30894e-05	Up	3.35871	4.03958	4.83407	7.5969	11.211	8.77128
LOC_Os02g05370	--	--	--	--	--	--	--	--	1.05507	9.30894e-05	Up	2.94806	4.08912	3.2511	5.08305	5.6288	4.30111
LOC_Os02g05610	Os02g0149600	Zinc finger, C2H2-like domain containing protein.	--	--	--	--	--	--	1.35672	9.30894e-05	Up	0.149821	0.088608	0.196828	0.189479	0.414816	0.509853
LOC_Os02g05640	Os02g0149900	Putative homeobox-leucine zipper protein HOX26.	--	--	HOX26	HOMEOBOX GENE 26	Oshox26	rice homeobox gene 26, Putative homeobox-leucine zipper protein HOX26, Homeodomain transcription factor HOX26, HD-ZIP protein HOX26	1.40507	9.30894e-05	Up	2.3085	2.06579	2.04838	4.77241	7.27748	4.76872
LOC_Os02g05744	Os02g0151300	Similar to Cellulase (Fragment).	--	--	GH9B7	GLYCOSIDE HYDROLASE 9B7	OsGH9B7	glycoside hydrolase OsGH9B7, glycoside hydrolase 9B7	1.03967	9.30894e-05	Up	0.589448	0.421906	0.226139	0.788529	0.979933	0.7439
LOC_Os02g05830	Os02g0152400	Rubisco small subunit 1, Reguration of Rubisco catalytic activity	RbcS1, OsRBCS1, OsRbcS1	RuBisCO small subunit 1, Ribulose-1, 5-Bisphosphate Carboxylase/Oxygenase Small Subunit 1	RBCS1	RUBISCO SMALL SUBUNIT 1	RbcS1, OsRBCS1, OsRbcS1	RuBisCO small subunit 1, Ribulose-1, 5-Bisphosphate Carboxylase/Oxygenase Small Subunit 1, ribulose bisphosphate carboxylase small chain 1	2.1833	0.00313018	Up	0.094296	0.130516	0.0258084	0.289221	0.414075	0.422833
LOC_Os02g05910	Os02g0153100	Leucine-rich repeat receptor-like kinase	LRK8	leucine-rich receptor-like kinase 8	--	--	LRK8	leucine-rich receptor-like kinase 8	1.15457	9.30894e-05	Up	0.161627	0.690997	0.635991	1.11702	1.07116	1.09447
LOC_Os02g05950	Os02g0153700	Leucine-rich repeat receptor-like kinase	LRK4	leucine-rich receptor-like kinase 4	--	--	LRK4, OsLRK4	leucine-rich receptor-like kinase 4	1.47243	9.30894e-05	Up	2.62423	5.83779	2.44907	9.75438	10.1734	10.0363
LOC_Os02g05970	Os02g0154000	Leucine-rich repeat receptor-like kinase, Positive regulation of the drought stress response and tiller development	LRK2	leucine-rich receptor-like kinase 2	--	--	LRK2	leucine-rich receptor-like kinase 2	1.33967	9.30894e-05	Up	0.332501	0.447231	0.118231	0.586559	1.49583	0.164185
LOC_Os02g06430	Os02g0159200	Protein of unknown function DUF292, eukaryotic domain containing protein.	--	--	--	--	--	--	1.27387	9.30894e-05	Up	3.9351	4.0141	3.03463	10.8316	8.26969	7.07607
LOC_Os02g06754	Os02g0163300	Conserved hypothetical protein.	--	--	--	--	--	--	2.3011	9.30894e-05	Up	1.91538	0.615759	1.65552	8.07207	6.01246	6.27624
LOC_Os02g06770	Os02g0163500	Conserved hypothetical protein.	--	--	--	--	--	--	1.53868	9.30894e-05	Up	8.51395	4.20759	5.81976	14.507	18.6763	21.3149
LOC_Os02g06779	Os02g0163533	Conserved hypothetical protein.	--	--	--	--	--	--	1.20919	9.30894e-05	Up	2.4596	1.21356	0.836965	2.87475	3.36389	4.10741
LOC_Os02g07170	Os02g0168200	Similar to Transfactor-like protein.	--	--	--	--	--	OsMPH1 homologue	Inf	9.30894e-05	Up	0	0	0	0.755868	14.7391	0.320425
LOC_Os02g07730	Os02g0173600	Similar to Dreg-2 like protein.	--	--	--	--	--	Dreg-2 like protein/haloacid dehalogenase-like hydrolase domain-containing protein 3	2.06326	0.0152573	Up	0.0620143	0.268738	0	0.541505	0.708225	0.1173
LOC_Os02g08230	Os02g0178800	Glossy1(GL1) homolog, Cuticular wax biosynthesis, Drought resistance	OsGL1-2	Glossy1-homologous gene 2	--	--	OsGL1-2	Glossy1-homologous gene 2	1.29143	9.30894e-05	Up	0.628195	0.427714	0.397486	0.987511	1.50519	1.02286
LOC_Os02g09050	Os02g0182850	Hypothetical conserved gene.	--	--	--	--	--	--	1.33291	9.30894e-05	Up	13.2149	9.72594	12.4816	30.0251	30.3595	27.7918
LOC_Os02g09220	Os02g0184900	Cytochrome P450 family member of CYP71 clan, Regulation of growth and abiotic stress responses, Gibberellins and cytokinin homeostasis	OsCYP71D8L	Cytochrome P450 71D8L	CYP71D8L	CYTOCHROME P450 71D8L	OsCYP71D8L	Cytochrome P450 71D8L	2.19782	9.30894e-05	Up	0.281331	0.42273	0.618031	1.73625	1.65202	2.63544
LOC_Os02g09240	Os02g0185200	Cytochrome P450 family protein.	--	--	--	--	--	--	1.94597	9.30894e-05	Up	0.45582	0.0701404	0.398427	1.32396	1.31284	0.89389
LOC_Os02g09490	Os02g0187800	Cinnamyl-alcohol dehydrogenase, Lignin biosynthesis, Monolignol biosynthesis	GH2, gh2, CAD2, CAD, OsCAD2	GOLD HULL AND INTERNODE 2, gold hull and internode2, gold hull and internode-2, Cinnamyl alcohol dehydrogenase 2, Sinapyl alcohol dehydrogenase, Protein GOLD HULL AND INTERNODE 2, Cinnamyl alcohol dehydrogenase	GH2	GOLD HULL AND INTERNODE 2	gh2, CAD2, CAD, OsCAD2, GH2	gold hull and internode2, gold hull and internode-2, Cinnamyl alcohol dehydrogenase 2, Sinapyl alcohol dehydrogenase, Protein GOLD HULL AND INTERNODE 2, Cinnamyl alcohol dehydrogenase	1.2493	9.30894e-05	Up	5.15883	2.96534	7.83543	11.6048	16.3752	9.52997
LOC_Os02g09720	Os02g0190300	P-glycoprotein homologue.	--	--	ABCB9	ABC TRANSPORTER B FAMILY MEMBER 9	OsABCB9, OsPGP9, OsISC33	ABC transporter superfamily ABCB subgroup member 9, P-Glycoprotein 9, Iron-sulfur cluster protein 33	1.20223	9.30894e-05	Up	1.03404	1.12375	0.991231	1.51298	4.23723	1.38857
LOC_Os02g09830	Os02g0191600	Basic-leucine zipper (bZIP) transcription factor domain containing protein.	--	--	BZIP16	b-ZIP TRANSCRIPTION FACTOR 16	OsbZIP16, OsSTA51	b-ZIP transcription factor 16, Basic leucine zipper transcription factor OsbZIP16	2.94776	0.00983042	Up	0.0833599	0	0.0397861	0.405094	0.293031	0.237131
LOC_Os02g09850	Os02g0191800	Conserved hypothetical protein.	--	--	--	--	--	--	2.7518	9.30894e-05	Up	0	0.290905	0.288282	1.51606	0.441714	1.90983
LOC_Os02g09990	Os02g0193300	Conserved hypothetical protein.	--	--	--	--	--	--	1.05247	9.30894e-05	Up	1.02904	1.90986	1.74805	1.80469	4.47594	3.3546
LOC_Os02g10140	Os02g0194900	Basic-leucine zipper (bZIP) transcription factor domain containing protein.	--	--	BZIP17	b-ZIP TRANSCRIPTION FACTOR 17	OsbZIP17	b-ZIP transcription factor 17	3.5344	9.30894e-05	Up	0.157912	0.228303	0.527347	2.26297	5.79344	2.46931
LOC_Os02g10500	Os02g0198500	Conserved hypothetical protein.	--	--	--	--	--	--	1.32657	9.30894e-05	Up	4.71349	9.23698	11.6162	23.2508	20.8436	19.3559
LOC_Os02g10850	Os02g0202900	Similar to ring canal kelch.	--	--	--	--	OsFbox073, OsFbox73, Os_F0359	F-box protein 73	1.67772	9.30894e-05	Up	1.08527	1.21472	1.44398	3.22944	5.19831	3.42434
LOC_Os02g10880	Os02g0203300	Similar to UDP-glycosyltransferase UGT75E3.	--	--	--	--	--	--	1.38595	9.30894e-05	Up	2.95137	4.47121	4.18837	9.00453	10.9674	10.0598
LOC_Os02g10990	Os02g0204400	Similar to (6-4)DNA photolyase.	--	--	--	--	--	(6-4) DNA photolyase	1.09646	9.30894e-05	Up	0.900584	0.873194	0.623233	1.69871	1.88969	1.48123
LOC_Os02g11020	Os02g0204700	Cytochrome P450 family protein.	--	--	CYP734A2	CYTOCHROME P450 HYDROXYLASE 734A2	OsCYP734A2	Cytochrome P450 734A2	1.82874	9.30894e-05	Up	0.354602	0.15149	0.249306	0.292216	2.22537	0.136038
LOC_Os02g11790	Os02g0208700	Similar to Protein kinase Kelch repeat:Kelch.	--	--	--	--	OsKMD1, OsFbox074, OsFbox74, Os_F0323	KISS ME DEADLY1, KISS ME DEADLY 1, F-box protein 74	1.44905	9.30894e-05	Up	1.28983	1.0832	1.82929	4.00556	2.31932	5.02145
LOC_Os02g11870	Os02g0209400	Conserved hypothetical protein.	--	--	--	--	--	--	1.43922	9.30894e-05	Up	2.28005	0.986671	1.35399	3.27121	6.00941	3.09545
LOC_Os02g12000	None	--	--	--	--	--	--	--	Inf	0.00221221	Up	0	0	0	0	4.50927	4.23091
LOC_Os02g12080	Os02g0212400	Conserved hypothetical protein.	--	--	--	--	--	--	1.21787	0.00197776	Up	1.02294	0.197775	0.850791	1.66426	1.13975	1.95261
LOC_Os02g12090	Os02g0212500	Conserved hypothetical protein.	--	--	--	--	--	--	Inf	0.00221221	Up	0	0	0	0	5.22595	2.45359
LOC_Os02g12420	Os02g0215700	Protein kinase, catalytic domain domain containing protein.	--	--	--	--	--	--	1.29362	9.30894e-05	Up	1.43725	1.78507	1.52085	4.45618	3.27718	3.75908
LOC_Os02g12560	Os02g0217450	--	--	--	--	--	--	--	Inf	0.000181619	Up	0	0	0	1.37274	0	0
LOC_Os02g12750	Os02g0219800	Tetraspanin domain containing protein.	--	--	TET2	TETRASPANIN 2	OsTET2	tetraspanin 2	1.08627	9.30894e-05	Up	4.94785	2.65105	4.87763	7.56507	8.91561	9.70767
LOC_Os02g12820	Os02g0221100	Helix-loop-helix DNA-binding domain containing protein.	--	--	--	--	OsbHLH029	basic helix-loop-helix protein 029	2.48695	9.30894e-05	Up	0.0254986	0.159309	0.120998	0.147992	1.07453	0.480169
LOC_Os02g13150	Os02g0224800	Ndr family protein.	--	--	--	--	--	--	1.04162	9.30894e-05	Up	16.6168	24.2839	20.604	51.0964	44.8399	28.969
LOC_Os02g13220	None	--	--	--	--	--	--	--	3.03157	0.011734	Up	0.0758389	0	0.0720647	0.0734352	0.516118	0.607876
LOC_Os02g13370	Os02g0227100	Conserved hypothetical protein.	--	--	O3L3	OXS3-LIKE 3	OsO3L3	OXIDATIVE STRESS 3-like 3, OXS3-like 3	5.03133	9.30894e-05	Up	0.611392	0.881971	0.597936	24.3383	20.8743	22.4116
LOC_Os02g13430	Os02g0227700	Serine/threonine protein kinase-related domain containing protein.	--	--	RLK5	--	OsRLK5	--	1.11203	9.30894e-05	Up	1.73572	2.64618	2.1583	5.18789	4.86632	3.92357
LOC_Os02g13780	Os02g0231700	Protein kinase, catalytic domain domain containing protein.	--	--	--	--	--	--	3.39179	0.000354495	Up	0.0725151	0.00870931	0	0.324228	0.326234	0.187595
LOC_Os02g13800	Os02g0232000	Similar to Heat shock transcription factor 29 (Fragment).	--	--	HSFC2A	HEAT STRESS TRANSCRIPTION FACTOR C2A	HSfC2a, OsHsfC2a, OsHsf-05, HSF05, OsHSF5, HSF5	Heat stress transcription factor C2a, Heat stress transcription factor C-2a, Heat stress transcription factor 5	1.52681	9.30894e-05	Up	0.506428	0.345094	0.401192	0.960657	1.89014	0.716702
LOC_Os02g13870	Os02g0232900	A member of the Nodulin26-like Intrinsic Protein (NIP) family, Arsenite transporter	OsNIP1;1	Nodulin26-like Intrinsic Protein 1;1	NIP1;1	NOD26 LIKE INTRINSIC PROTEIN 1;1	OsNIP1;1, NIP1-1, rMIP1, MIP1, OsNIP1.1, NIP1.1	Aquaporin NIP1-1, NOD26-like intrinsic protein 1-1, rice Mip 1, major intrinsic protein 1, Nodulin 26	1.33573	9.30894e-05	Up	0.179328	0.327675	0.664437	1.63198	0.645612	0.642432
LOC_Os02g14480	Os02g0241100	Protein kinase, core domain containing protein.	--	--	--	--	--	--	1.08604	9.30894e-05	Up	2.43119	3.11535	3.85536	7.99197	5.57128	6.16677
LOC_Os02g15700	Os02g0256200	Similar to Histidine-rich protein.	--	--	--	--	--	--	2.04009	0.00574034	Up	0.24364	0	0.0695295	0.259739	0.641958	0.368081
LOC_Os02g16060	None	--	--	--	--	--	--	--	1.78528	9.30894e-05	Up	0.241831	0.376553	0.31629	1.28165	0.914999	0.988255
LOC_Os02g16070	Os02g0261400	Conserved hypothetical protein.	--	--	--	--	--	--	1.15634	9.30894e-05	Up	0.690096	2.28529	0.499233	2.91758	1.72152	3.02583
LOC_Os02g16270	Os02g0262800	Similar to NBS-LRR protein (Fragment).	--	--	--	--	rNBS41	NBS-LRR protein rNBS41	1.67104	9.30894e-05	Up	0.251701	0.359704	0.320025	0.521878	1.20069	1.21681
LOC_Os02g16280	None	--	--	--	--	--	--	--	3.79769	0.000439716	Up	0.0855084	0.267354	0	0.409134	0.994984	1.88791
LOC_Os02g16680	Os02g0266800	Transcriptional activator protein.	--	--	RITA1	RICE TRANSCRIPTION ACTIVATOR 1	OsbZIP20, RITA-1, RISBZ3	b-ZIP transcription factor 20, rice seed b-Zipper 3, rice transcription activator-1	1.31871	9.30894e-05	Up	4.22041	2.85995	2.8302	7.19593	9.39189	7.43095
LOC_Os02g16940	Os02g0269600	Similar to Subtilase.	--	--	--	--	OsSub13, SUB13	Subtilisin 13, SUBTILISIN 13	6.67142	9.30894e-05	Up	0.0607272	0.326854	0.0461013	7.11892	30.8791	5.84277
LOC_Os02g17090	Os02g0271000	Similar to Subtilase.	--	--	--	--	OsSub17, SUB17	Subtilisin 17, SUBTILISIN 17	1.6489	9.30894e-05	Up	0.414692	1.02487	0.708292	1.84498	1.38343	3.44643
LOC_Os02g17590	None	--	--	--	--	--	--	--	2.57312	0.000608768	Up	12.2517	0	0	24.483	23.274	23.8959
LOC_Os02g17600	None	--	--	--	--	--	--	--	3.6884	0.000181619	Up	0.0844152	0.338615	0.160723	1.55539	0.914522	0.784504
LOC_Os02g18080	Os02g0282000	NB-ARC domain containing protein.	--	--	--	--	--	--	1.63792	9.30894e-05	Up	1.29171	2.30623	1.57062	6.09761	4.85575	4.9532
LOC_Os02g18115	Os02g0282301	Conserved hypothetical protein.	--	--	--	--	--	--	1.83357	0.000691063	Up	0.0703328	0.084546	0.150332	0.476618	0.432305	0.165751
LOC_Os02g19450	Os02g0297000	Conserved hypothetical protein.	--	--	--	--	--	--	4.74938	0.00418232	Up	0.0429594	0	0	0.15241	0.540618	0.445108
LOC_Os02g20190	None	--	--	--	--	--	--	--	2.10314	9.30894e-05	Up	1.015	1.43901	0.324653	4.35918	5.23777	2.1955
LOC_Os02g21320	None	--	--	--	--	--	--	--	Inf	9.30894e-05	Up	0	0	0	0.289204	0.185929	0.281495
LOC_Os02g21330	Os02g0318400	Conserved hypothetical protein.	--	--	--	--	--	--	1.84885	0.00343614	Up	0.166908	0.160771	0.222683	0.809998	0.674538	0.473835
LOC_Os02g26670	Os02g0465600	Kelch-type beta propeller domain containing protein.	--	--	--	--	--	--	1.88984	9.30894e-05	Up	0.225181	0.151662	0.192714	0.938137	0.0197761	1.12639
LOC_Os02g26790	Os02g0467200	Hypothetical protein.	--	--	--	--	--	--	Inf	9.30894e-05	Up	0	0	0	21.6406	18.4836	21.01
LOC_Os02g26794	Os02g0467300	Conserved hypothetical protein.	--	--	--	--	--	--	Inf	9.30894e-05	Up	0	0	0	0.853249	0	0.774286
LOC_Os02g27200	Os02g0471300	Monooxygenase, FAD-binding domain containing protein.	--	--	--	--	--	--	1.09545	0.00197776	Up	0.446365	0.0408969	0.202069	0.576507	0.373328	0.501369
LOC_Os02g27810	Os02g0479300	Similar to RS21-C6 protein.	--	--	--	--	--	--	1.67077	0.000269076	Up	0.28682	0.34543	0.205101	0.0696245	1.82707	0.746849
LOC_Os02g28310	None	--	--	--	--	--	--	--	1.84423	0.0260875	Up	0.181783	0.306804	0	0.486164	1.11842	0.129397
LOC_Os02g28334	Os02g0484900	Non-protein coding transcript.	--	--	--	--	--	--	Inf	9.30894e-05	Up	0	0	0	0.806396	0.89989	0.787185
LOC_Os02g29210	Os02g0494400	Similar to TPR Domain containing protein, expressed.	--	--	--	--	--	--	1.98566	9.30894e-05	Up	3.6079	3.47335	4.73384	15.1401	14.9461	16.3646
LOC_Os02g29450	Os02g0497400	Hypothetical conserved gene.	--	--	--	--	--	--	Inf	9.30894e-05	Up	0	0	0	0.84843	1.4097	0
LOC_Os02g29774	Os02g0501350	Conserved hypothetical protein.	--	--	--	--	--	--	1.67811	9.30894e-05	Up	5.76576	1.13513	5.73556	13.4458	15.135	11.2406
LOC_Os02g30110	Os02g0504000	Similar to Cytochrome P450 CYP81L6.	--	--	--	--	--	--	1.30363	9.30894e-05	Up	21.2081	17.5182	17.4132	37.922	52.167	46.9477
LOC_Os02g30150	Os02g0504200	NBS-LRR protein (Fragment).	--	--	--	--	--	--	1.93459	9.30894e-05	Up	0.205468	0.222036	0.237357	0.893467	0.918645	0.700218
LOC_Os02g30550	Os02g0508801	Similar to predicted protein.	--	--	--	--	--	--	Inf	0.000181619	Up	0	0	0	13.0227	0	13.7288
LOC_Os02g30714	Os02g0511400	Glucose/ribitol dehydrogenase family protein.	--	--	--	--	--	--	2.33005	9.30894e-05	Up	0.760955	0.685064	0.677189	1.92704	7.76138	1.0894
LOC_Os02g32060	Os02g0520100	NUDIX hydrolase domain containing protein.	--	--	--	--	OsSTA61	--	3.5727	9.30894e-05	Up	0.0674383	0.0504232	0.174483	0.355512	2.39276	0.700125
LOC_Os02g32380	None	--	--	--	--	--	--	--	1.14781	0.0455887	Up	0.970516	0	0.312957	1.37744	0.37994	1.0393
LOC_Os02g32469	Os02g0525600	Similar to H0502B11.1 protein.	--	--	--	--	--	--	1.56489	9.30894e-05	Up	88.0305	113.215	144.086	349.126	337.974	323.497
LOC_Os02g32840	Os02g0530300	Zinc finger, AN1-type domain containing protein.	--	--	SAP5	STRESS ASSOCIATED PROTEIN GENE 5	OsSAP5	stress-associated protein 5	2.2758	9.30894e-05	Up	0.152797	0.933823	1.02288	1.88394	5.68636	2.56545
LOC_Os02g33060	Os02g0533700	Conserved hypothetical protein.	--	--	--	--	--	--	2.09178	9.30894e-05	Up	4.427	4.20296	4.64024	14.8862	19.1634	21.9221
LOC_Os02g33070	Os02g0533800	Similar to ATPase inhibitor.	--	--	--	--	--	--	1.24651	9.30894e-05	Up	61.5401	44.9533	95.3633	155.849	183.415	135.07
LOC_Os02g33240	Os02g0535901	Cyclin-like F-box domain containing protein.	--	--	--	--	OsFbox092, OsFbox92, Os_F0704	F-box protein 92	2.67914	9.30894e-05	Up	0.437506	0.684382	0.130134	2.91652	3.14642	1.86032
LOC_Os02g33670	Os02g0540400	Similar to Yarrowia lipolytica chromosome C of strain CLIB99 of Yarrowia lipolytica.	--	--	--	--	--	--	2.6226	0.0017417	Up	0.0657984	0.084406	0.0417073	0.0849918	0.982345	0.103486
LOC_Os02g33820	Os02g0543000	Abscisic stress ripening protein 1.	--	--	ASR1	ABSCISIC ACID-STRESS-RIPENING-INDUCIBLE 1 PROTEIN	OsAsr1, OsASR3, ASR3, Asr3	Abiotic Stress Responsive 3, "ABA-, stress and ripening-induced protein 3", "abscisic acid-, stress- and ripening (ASR) gene 3"	2.70243	9.30894e-05	Up	48.5506	24.0433	50.1048	193.678	449.313	146.487
LOC_Os02g34580	Os02g0550800	Ammonium transporter family protein.	--	--	AMT3;3	AMMONIUM TRANSPORTER 3;3	OsAMT3;3, AMT3;3, OsAMT3.3	AMMONIUM TRANSPORTER 3;3, Ammonium transporter 3 member 3	1.27425	9.30894e-05	Up	1.32816	3.24644	3.46481	7.04668	5.53577	6.66476
LOC_Os02g34940	Os02g0554900	Similar to Protein disulfide isomerase (Fragment).	--	--	--	--	PDIL1;3, PDIL1-3, PDIL 1-3, OsPDIL1-3	PROTEIN DISULFIDE ISOMERASE-LIKE 1;3, PROTEIN DISULFIDE ISOMERASE-LIKE 1-3, PDI-like protein 1-3	1.23809	9.30894e-05	Up	1.22196	1.01406	2.03509	3.67803	3.47607	2.95016
LOC_Os02g34970	Os02g0555300	No apical meristem (NAM) protein domain containing protein.	--	--	NAC28	NAC DOMAIN-CONTAINING PROTEIN 28	ONAC028, ONAC28	NAC domain-containing protein 028, NAC domain-containing protein 28	1.17325	0.0384253	Up	0.180066	0	0.171483	0.349349	0.289997	0.14188
LOC_Os02g35020	Os02g0556000	Similar to cDNA clone:J013112C08, full insert sequence.	--	--	PGSIP-A3	PLANT GLYCOGENIN-LIKE STARCH INITIATION PROTEIN A3	OsPGSIP-A3	plant glycogenin-like starch initiation protein A3	3.49873	9.30894e-05	Up	0.114409	0.0122187	0.0965154	0.209043	2.16511	0.119691
LOC_Os02g35210	Os02g0558400	--	--	--	--	--	--	--	1.07532	9.30894e-05	Up	0.322593	0.755598	0.659805	1.03322	1.3894	1.20469
LOC_Os02g35440	Os02g0561900	Similar to E3 ubiquitin-protein ligase EL5.	--	--	--	--	--	--	2.49796	0.00514928	Up	0.623615	0	0.224865	0.609731	2.33211	1.78984
LOC_Os02g35490	Os02g0562600	Similar to Seven trans-membrane protein (Fragment).	--	--	MLO_	POWDERY-MILDEW-RESISTANCE GENE O_	OsMLO10, MLO10	powdery-MiLdew-resistance gene O10, Mildew resistance Locus O-10	2.02146	9.30894e-05	Up	1.27451	0.749973	0.853454	3.44932	5.65668	2.43473
LOC_Os02g35820	Os02g0566300	Conserved hypothetical protein.	--	--	--	--	--	--	1.34698	9.30894e-05	Up	5.16645	5.19206	4.92021	13.1284	14.139	11.1485
LOC_Os02g36000	Os02g0568600	Hypothetical conserved gene.	--	--	--	--	--	--	3.4776	9.30894e-05	Up	1.98844	1.59093	1.74874	19.0458	20.4696	19.1463
LOC_Os02g36030	Os02g0569000	Cytochrome P450 family protein.	--	--	CYP76M5	P-450 76M5	CYP76M5	Cytochrome P450 76M5	Inf	9.30894e-05	Up	0	0	0	0.328064	5.98238	0.100881
LOC_Os02g36070	Os02g0569400	Cytochrome P450 family protein.	--	--	CYP76M8	P-450 76M8	CYP76M8	Cytochrome P450 76M8	6.68993	9.30894e-05	Up	0	0.145145	0	1.07145	13.504	0.316135
LOC_Os02g36110	Os02g0569900	Cytochrome P450 family protein.	--	--	CYP76M7	P-450 76M7	OsCYP76M7, CYP76M10, OsCYP76M10	Cytochrome P450 76M7	6.14426	9.30894e-05	Up	0.15932	0.187262	0.16817	8.05467	21.4663	6.50823
LOC_Os02g36140	Os02g0570400	Similar to Ent-kaurene synthase 1A.	--	--	KS7	ENT-KAURENE SYNTHASE 7	OsKS7, KS7, KSL7, OsKSL7, DTC1, OsDTC1, OsKS3, OsDTC1/OsKS7, OsTPS6	rice ent-kaurene synthase7, Ent-kaurene synthase 7, Ent-kaurene synthase-like 7, Ent-cassa-12, 15-diene synthase, ent-Cassadiene synthase, Diterpene cyclase 1, Oryza sativa diterpene cyclase 1, terpene synthase 6	6.64524	9.30894e-05	Up	0.0836689	0.294769	0.238051	7.80992	51.9235	1.61796
LOC_Os02g36190	Os02g0570700	Cytochrome P450 family protein.	--	--	CYP71Z7	P-450 71Z7	Oscyp71Z7	Cytochrome P450 71Z7	6.7324	9.30894e-05	Up	0.813111	0.559531	0.416372	21.2168	104.466	14.0468
LOC_Os02g36210	Os02g0571100	Ent-copalyl diphosphate synthase, Defense against both fungal pathogen and bacterial pathogen, Biosynthesis of phytoalexin	OsCPS2, Os-CPS2, OsCyc2, OsCPS2ent	ent-CPP synthase, ent-copalyl diphosphate synthase, ent-CDP synthase	CPS2	ENT-COPALYL DIPHOSPHATE SYNTHASE 2	OsCPS2, cps2, OsCPS2ent, CYC2, OsCyc2, OsCYC2, OsCPSL1, cpsl1, OsCyc2/OsCPS2, OsTPS7, Os-CPS2	rice ent-copalyl diphosphate (CDP) synthase2, ent-copalyl diphosphate synthase 2, Ent-CDP synthase 2, ent-copalyl diphosphate synthase like 1, cyclase2, cyclase 2, ent-CDP synthase, terpene synthase 7	1.88355	9.30894e-05	Up	4.74783	4.70625	3.19477	3.37458	41.9209	0.344273
LOC_Os02g36280	Os02g0571900	Cytochrome P450 family protein.	--	--	CYP76M6	P-450 76M6	OsCYP76M6	Cytochrome P450 76M6	5.45421	9.30894e-05	Up	0.119737	0.100727	0.14211	2.50561	11.9716	1.25491
LOC_Os02g36285	Os02g0572050	Similar to Ent-cassa-12, 15-diene synthase.	--	--	--	--	--	--	Inf	9.30894e-05	Up	0	0	0	0	1.25614	0
LOC_Os02g36300	Os02g0572200	Similar to RING-H2 finger protein ATL3I (YGHL1-C3HC4 RING fusion protein).	--	--	--	--	--	--	2.80788	0.00197776	Up	0.0492325	0.213208	0	0.715743	0.799952	0.302181
LOC_Os02g36490	Os02g0574500	General substrate transporter domain containing protein.	--	--	--	--	--	--	1.15183	9.30894e-05	Up	2.02092	1.78892	2.38722	4.75987	5.97943	2.86783
LOC_Os02g36619	Os02g0575900	Exo70 exocyst complex subunit family protein.	--	--	EXO70FX6	EXOCYST SUBUNIT EXO70 FAMILY PROTEIN FX6	OsEXO70FX6, OsExo70FX6, OrysaFX6_Exo70	exocyst subunit EXO70 family protein FX6	1.9093	9.30894e-05	Up	0.600375	0.555609	0.527412	1.75256	2.89883	1.60102
LOC_Os02g36770	Os02g0577300	Similar to predicted protein.	--	--	--	--	--	--	2.20556	9.30894e-05	Up	0.0773133	0.237867	0	0.089784	1.23546	0.116549
LOC_Os02g36840	Os02g0578300	Similar to H0815C01.4 protein.	--	--	--	--	--	--	1.44064	9.30894e-05	Up	0.146155	0.332069	0.277449	0.321345	0.874889	0.838305
LOC_Os02g36880	Os02g0579000	No apical meristem (NAM) protein domain containing protein.	--	--	NAC1	NAC DOMAIN-CONTAINING PROTEIN 1	OsNAC1, ONAC027, ONAC27, NAC27, OMTN1, OsNAC1/ONAC027, DLN60, OsDLN60	NAC domain-containing protein 027, NAC domain-containing protein 27, Oryza miR164-targeted NAC1, miR164-targeted NAC1, DLN repressor 60, DLN motif protein 60	2.52513	9.30894e-05	Up	1.2469	1.22638	1.91028	8.53067	9.18861	7.23169
LOC_Os02g36924	Os02g0579600	MADS-box transcription factor, Regulation of root development, Modulation of salt tolerance	OsMADS27	MADS-box transcription factor 27	MADS27	MADS BOX GENE 27	OsMADS27, MADS-27a, OsSTA66, OsMADS27a	MADS box gene27, MADS-box transcription factor 27	1.23931	9.30894e-05	Up	0.344344	0.904398	0.77531	1.79202	1.32003	1.68766
LOC_Os02g36940	Os02g0579800	Similar to Fw2.2.	--	--	--	--	OsFWL2	FW2.2-like 2	1.1246	9.30894e-05	Up	69.3414	76.0759	79.9686	174.791	143.047	168.016
LOC_Os02g37160	Os02g0582600	Heavy metal transport/detoxification protein domain containing protein.	--	--	--	--	--	--	2.93275	9.30894e-05	Up	2.48714	3.8966	4.91008	33.2447	24.2512	28.0329
LOC_Os02g37180	Os02g0582800	Conserved hypothetical protein.	--	--	--	--	--	--	1.41211	9.30894e-05	Up	5.66701	2.61113	3.58404	19.0312	6.95204	5.08485
LOC_Os02g37254	Os02g0583900	Non-protein coding transcript.	--	--	--	--	--	--	1.48714	9.30894e-05	Up	1.30378	1.35893	0.39909	2.18327	3.57613	2.72677
LOC_Os02g37280	Os02g0584600	--	--	--	--	--	--	--	1.33152	9.30894e-05	Up	11.2633	8.63988	4.23374	22.9012	10.8685	26.2065
LOC_Os02g37320	Os02g0585100	Similar to ATFP4.	--	--	--	--	--	--	1.36731	9.30894e-05	Up	5.06764	3.14718	7.97334	24.4413	6.48295	10.2513
LOC_Os02g37330	Os02g0585200	Heavy metal transport/detoxification protein domain containing protein.	--	--	--	--	--	--	1.18502	9.30894e-05	Up	20.7877	22.5366	22.9771	61.0205	30.7846	56.4233
LOC_Os02g38040	Os02g0593600	Leucine-rich repeat, typical subtype containing protein.	--	--	--	--	OsIRL2	intracellular Ras-group-related LRR protein 2	2.54058	9.30894e-05	Up	0.438818	0.436439	0.215515	1.97679	2.28514	2.01004
LOC_Os02g38580	Os02g0599150	Hypothetical conserved gene.	--	--	--	--	OsPP2C16, PP2C16, OsPP26	protein phosphatase 2C16, protein phosphatase 2C 16, protein phosphatase 26	1.57361	0.000354495	Up	3.98867	4.18427	3.93354	5.37555	5.00022	4.01961
LOC_Os02g39080	Os02g0602900	Conserved hypothetical protein.	--	--	--	--	--	--	1.6443	9.30894e-05	Up	1.69235	1.89356	2.18589	6.3615	6.21125	5.26505
LOC_Os02g39660	Os02g0609900	Leucine-rich repeat, N-terminal domain containing protein.	--	--	--	--	--	Leucine-rich repeat receptor-like kinase	1.8432	9.30894e-05	Up	1.0879	2.02277	2.36003	9.23374	4.72866	5.43603
LOC_Os02g39850	Os02g0611800	Similar to Hydroxyanthranilate hydroxycinnamoyltransferase 3.	--	--	HCT2	HYDROXYCINNAMOYLTRANSFERASE 2	OsHCT2, HCT	Hydroxycinnamoyltransferase 2, hydroxycinnamoyl CoA:shikimate/quinate hydroxycinnamoyl transferase 2	1.37602	9.30894e-05	Up	6.81602	7.09866	6.35022	17.8949	18.1532	15.9432
LOC_Os02g39884	Os02g0612200	NB-ARC domain containing protein.	--	--	--	--	--	--	1.8896	9.30894e-05	Up	0.28228	0.882249	0.687163	2.42531	1.88997	2.47806
LOC_Os02g40010	Os02g0613900	Similar to Adenine phosphoribosyltransferase 2 (EC 2.4.2.7) (APRT).	--	--	--	--	--	--	1.28165	9.30894e-05	Up	1.17715	0.996577	1.44661	3.05957	2.26094	3.35345
LOC_Os02g40280	Os02g0616300	Similar to Protein argonaute MEL1.	--	--	--	--	--	--	1.56391	9.30894e-05	Up	1.2699	0.46914	0.817746	1.93975	2.36596	1.92638
LOC_Os02g40800	Os02g0621400	Hypothetical protein.	--	--	--	--	--	--	3.12772	9.30894e-05	Up	0.374066	0.0602316	0.65735	2.37118	5.0442	2.02016
LOC_Os02g40840	Os02g0621800	Glucose-methanol-choline (GMC) oxidoreductase family protein, Hybrid breakdown (HB)	HWH1, hwh1	HYBRID WEAKNESS H1, hybrid weakness h1	HWH1	HYBRID WEAKNESS H1	hwh1	hybrid weakness h1	1.16244	9.30894e-05	Up	0.68244	0.826832	0.6004	1.86474	1.02451	1.77745
LOC_Os02g41460	Os02g0623400	Similar to G1-like protein.	--	--	G1L3	G1 LIKE PROTEIN 3	OsG1L3	--	1.03558	9.30894e-05	Up	1.38586	1.04631	2.40533	4.90069	2.24365	2.64459
LOC_Os02g41760	Os02g0627900	Similar to cDNA clone:J013002N02, full insert sequence.	--	--	--	--	--	--	1.1139	9.30894e-05	Up	0.735982	0.353915	0.524458	1.37174	1.26023	0.815361
LOC_Os02g42360	Os02g0635400	Non-protein coding transcript.	--	--	--	--	--	--	2.61819	9.30894e-05	Up	0.598344	1.51203	0	4.71257	4.74533	3.35451
LOC_Os02g42450	Os02g0637000	Similar to OSIGBa0135K14.7 protein.	--	--	--	--	--	--	3.69044	0.000181619	Up	0.109052	0.105075	0.103986	2.01204	1.21371	0.826168
LOC_Os02g42740	Os02g0640300	Similar to Membrane steroid binding protein 1 (AtMP1).	--	--	--	--	--	--	2.00591	9.30894e-05	Up	0.489008	0.404783	0.386811	1.57698	1.72924	1.77814
LOC_Os02g42780	Os02g0640500	Lectin receptor-like kinase, Mediation of salt sensitivity, Regulation of ethylene homeostasis	SIT1	Salt Intolerance 1	SIT1	SALT INTOLERANCE1	OsSIT1	Salt Intolerance 1	Inf	9.30894e-05	Up	0	0	0	0.148181	0.684563	0.026227
LOC_Os02g43360	Os02g0649800	Similar to Cytochrome B5 homolog (Fragment).	--	--	--	--	--	--	1.4515	9.30894e-05	Up	19.6816	11.4223	18.4346	45.7629	62.3481	25.7165
LOC_Os02g43370	Os02g0649900	Metal-nicotianamine (NA) transporter, Fe and Mn transport to the endosperm	YSL2, OsYSL2, Os-YSL2, OsYs6	YELLOW STRIP-LIKE GENE 2, rice YSL (yellow stripe-like) gene2, Metal-nicotianamine transporter YSL2, Protein YELLOW STRIPE LIKE 2, ferrous Fe- and Mn-NA transporter OsYSL2, yellow stripe 1-like transporter 2	YSL2	YELLOW STRIP-LIKE GENE 2	OsYSL2, Os-YSL2, OsYs6	rice YSL (yellow stripe-like) gene2, Metal-nicotianamine transporter YSL2, Protein YELLOW STRIPE LIKE 2, ferrous Fe- and Mn-NA transporter OsYSL2, yellow stripe 1-like transporter 2	1.0775	0.000181619	Up	0.176875	0.169942	0.213055	0.273577	0.621053	0.274528
LOC_Os02g43470	Os02g0650900	Similar to Glutamate dehydrogenase 2 (EC 1.4.1.3) (GDH 2).	--	--	GDH3	GLUTAMATE DEHYDROGENASE 3	OsGDH3	glutamate dehydrogenase 3	Inf	9.30894e-05	Up	0	0	0	0.217101	9.72598	0.0384451
LOC_Os02g43710	Os02g0654000	Similar to Methylglutaconyl-CoA hydratase.	--	--	--	--	--	--	1.11841	0.000354495	Up	0.618463	0.438917	0.682328	0.884497	1.37265	1.07788
LOC_Os02g43820	Os02g0655200	Similar to Ap25.	--	--	ERF95	ETHYLENE RESPONSE FACTOR 95	OsERF#095, OsERF095, OsERF95, AP2/EREBP#020, AP2/EREBP20, OsSta2, Sta2	ethylene response factor 95, APETALA2/ethylene-responsive element binding protein 20, Salt tolerance activation 2	1.41232	0.0176491	Up	0.181701	0.135943	0.019189	0.606146	0.141834	0.133305
LOC_Os02g44290	Os02g0661800	Phosphatidic acid phosphatase type 2/haloperoxidase domain containing protein.	--	--	--	--	--	--	1.02965	9.30894e-05	Up	6.10552	5.38816	5.71521	14.1952	12.2677	8.32927
LOC_Os02g44530	Os02g0664400	Hypothetical conserved gene.	--	--	--	--	--	Hypothetical conserved gene	1.42215	0.00712615	Up	0.138707	0.083367	0.0823511	0.419611	0.334937	0.0490302
LOC_Os02g44610	Os02g0665800	UspA domain containing protein.	--	--	RLCK81	RECEPTOR-LIKE CYTOPLASMIC KINASE 81	OsPUB55, OsRLCK81	plant U-box-containing protein 55, U-box protein 55, Receptor-like Cytoplasmic Kinase 81	1.45762	9.30894e-05	Up	0.530086	0.475355	0.293235	1.35796	0.992676	1.17179
LOC_Os02g45000	Os02g0671200	Protein of unknown function DUF295 domain containing protein.	--	--	--	--	Os_F0676	--	1.07379	9.30894e-05	Up	11.2296	18.6043	13.7403	26.4945	31.1848	33.1122
LOC_Os02g45040	Os02g0671800	Integrase, catalytic core domain containing protein.	--	--	--	--	--	--	3.27776	9.30894e-05	Up	0.0180599	0.164848	0.274035	0.593612	3.57494	0.229354
LOC_Os02g45170	Os02g0673500	Basic helix-loop-helix dimerisation region bHLH domain containing protein.	--	--	--	--	--	--	1.35398	9.30894e-05	Up	8.67729	3.98406	6.72768	23.8618	13.0768	12.0981
LOC_Os02g45620	Os02g0679700	Protein of unknown function DUF623, plant domain containing protein.	--	--	--	--	OsOFP6, OsOFP09	OVATE family protein 6, ovate family protein 9, OVATE-domain containing protein 9	1.4483	0.00101994	Up	0.268079	0	0.510959	1.13838	0.323847	0.634228
LOC_Os02g45830	Os02g0682700	Similar to protein binding protein.	--	--	--	--	--	--	3.04788	0.000439716	Up	0.14463	0	0.276479	1.07885	1.35607	1.00731
LOC_Os02g46460	Os02g0689900	TGF-beta receptor, type I/II extracellular region family protein.	--	--	--	--	OsNRT1.5A	nitrate transporter 1.5A	2.89692	9.30894e-05	Up	0.0249381	0.119853	0.106504	0.904624	0.38316	0.563528
LOC_Os02g46480	Os02g0690200	Conserved hypothetical protein.	--	--	--	--	--	--	1.0304	9.30894e-05	Up	27.5451	27.0351	30.1255	58.4904	59.5255	53.026
LOC_Os02g46730	Os02g0694600	Hypothetical conserved gene.	--	--	--	--	--	--	1.46974	0.00792299	Up	0.132305	0.0636099	0.12566	0.112053	0.290426	0.436408
LOC_Os02g46850	Os02g0695800	Similar to oligopeptide transporter 4.	--	--	--	--	OsOPT8	Oligopeptide transporter 8	1.42728	9.30894e-05	Up	0.976728	1.36533	1.33735	4.14317	1.77337	3.86516
LOC_Os02g47370	Os02g0702100	Similar to transcription factor GT-3b.	--	--	--	--	--	--	2.09192	9.30894e-05	Up	0.847065	0.204764	0.677742	1.10293	4.90563	1.28079
LOC_Os02g47390	Os02g0702300	Conserved hypothetical protein.	--	--	--	--	--	--	5.22927	9.30894e-05	Up	0.0428004	0.460563	0.243517	12.8092	8.25047	6.66676
LOC_Os02g47660	Os02g0705500	bHLH transcription factor, Regulation of brassinosteroid signalling, Regulation of leaf angle and grain length	OsBLR1	BRASSINOSTEROID-RESPONSIVE LEAF ANGLE REGULATOR 1	BLR1	BRASSINOSTEROID-RESPONSIVE LEAF ANGLE REGULATOR 1	OsbHLH079, OsbHLH79, bHLH079, bHLH79, OsBLR1	basic helix-loop-helix protein 079	1.49122	9.30894e-05	Up	0.481151	0.390308	0.542507	1.96426	0.72609	1.23237
LOC_Os02g48210	Os02g0712700	Concanavalin A-like lectin/glucanase domain containing protein.	--	--	--	--	--	--	1.55389	9.30894e-05	Up	2.99333	3.43578	3.38177	10.8239	9.07845	8.56774
LOC_Os02g48710	Os02g0718600	Conserved hypothetical protein.	--	--	AGP21	ARABINOGALACTAN PROTEIN 21	OsAGP21	Arabinogalactan protein 21	3.13091	9.30894e-05	Up	5.15051	3.26908	6.3326	25.8333	85.9851	16.0148
LOC_Os02g49340	None	--	--	--	--	--	--	--	Inf	9.30894e-05	Up	0	0	0	0	1.42587	0
LOC_Os02g49650	Os02g0729100	Protein of unknown function DUF231, plant domain containing protein.	--	--	--	--	OsTBL54, TBL54	trichome birefringence-like 54	1.75883	9.30894e-05	Up	0.473791	0.472503	0.400076	2.44623	1.18644	0.860163
LOC_Os02g49660	Os02g0729200	Hypothetical conserved gene.	--	--	--	--	OsTBL55, TBL55	trichome birefringence-like 55	1.10375	0.00611137	Up	0.497686	0.0756367	0.174485	0.837996	0.322102	0.420648
LOC_Os02g49720	Os02g0730000	Similar to Mitochondrial aldehyde dehydrogenase.	--	--	ALDH2A	ALDEHYDE DEHYDROGENASE 2A	OsALDH2a, ALDH2a, Aldh2a, OsSTA73, OsALDH2B5, ALDH2B5	aldehyde dehydrogenase 2a, Aldehyde dehydrogenase 2B5	3.02738	9.30894e-05	Up	0.758276	0.708441	0.479552	5.16425	6.1037	4.42218
LOC_Os02g49860	Os02g0731500	Similar to cDNA, clone: J065098J18, full insert sequence.	--	--	--	--	--	--	3.88774	0.000181619	Up	0.0612877	0	0.116748	0.772965	1.04988	0.782432
LOC_Os02g50050	Os02g0733400	Conserved hypothetical protein.	--	--	--	--	--	--	1.14132	9.30894e-05	Up	6.39957	2.01946	4.44681	10.2581	11.9465	5.79205
LOC_Os02g50374	Os02g0736900	Conserved hypothetical protein.	--	--	--	--	--	--	2.69646	9.30894e-05	Up	2.86621	1.05656	2.21313	6.10446	16.2617	16.9882
LOC_Os02g50404	Os02g0737401	Hypothetical conserved gene.	--	--	--	--	--	--	1.96276	0.000354495	Up	0.348327	0.224249	0.555993	1.47098	1.2762	1.60283
LOC_Os02g50460	Os02g0738200	Zinc finger, RING/FYVE/PHD-type domain containing protein.	--	--	--	--	OsPUB40	plant U-box-containing protein 40, U-box protein 40	2.73165	9.30894e-05	Up	0.43766	0.805289	0.216984	3.07711	2.87405	3.64264
LOC_Os02g50470	Os02g0738300	Conserved hypothetical protein.	--	--	--	--	--	--	2.28566	9.30894e-05	Up	3.21993	4.08666	4.45963	20.6979	17.0224	19.011
LOC_Os02g50710	Os02g0740600	Conserved hypothetical protein.	--	--	--	--	--	--	3.61684	9.30894e-05	Up	6.95138	1.23136	2.28554	19.749	94.1594	12.8358
LOC_Os02g50730	Os02g0740700	Matrix metalloproteinase, Plant development, Symplastic apoplastic transport	OsMMP1	Matrix metalloproteinase 1	MMP1	MATRIX METALLOPROTEINASE 1	OsMMP1	Matrix metalloproteinase 1	1.51775	9.30894e-05	Up	2.36679	1.0627	1.74905	2.19399	10.813	1.65525
LOC_Os02g50740	Os02g0740900	WD-40 repeat containing protein.	--	--	--	--	OsWD40-54	--	1.31236	9.30894e-05	Up	1.49514	1.8658	1.36348	4.08976	4.3825	3.12558
LOC_Os02g51170	Os02g0745900	--	--	--	--	--	--	--	1.28313	9.30894e-05	Up	3.5122	1.4723	6.04488	9.58639	10.2798	6.65728
LOC_Os02g51280	Os02g0747400	Similar to PCF1.	--	--	--	--	OsTCP9, TCP9	TEOSINTE BRANCHED/CYCLOIDEA/PROLIFERATING CELL FACTOR 9	2.41053	0.000181619	Up	0.0730082	0.0467804	0.0577341	0.400156	0.25638	0.274928
LOC_Os02g51290	Os02g0747500	Similar to HVA22-like protein e (AtHVA22e).	--	--	--	--	--	--	1.23089	9.30894e-05	Up	1.52881	2.29142	1.96978	5.17604	5.97141	2.46884
LOC_Os02g51890	Os02g0755400	Similar to RNA recognition motif-containing protein SEB-4.	--	--	--	--	--	--	2.32225	9.30894e-05	Up	0.623727	0.498346	0.835303	3.44519	4.07985	2.02482
LOC_Os02g51900	Os02g0755500	Similar to UDP-glycosyltransferase 85A8.	--	--	--	--	--	--	1.04526	9.30894e-05	Up	2.40475	2.19211	1.79733	5.34846	3.72509	3.95691
LOC_Os02g51930	Os02g0755900	UDP-glucuronosyl/UDP-glucosyltransferase domain containing protein.	--	--	ZOGT2	--	--	Cytokinin-O-glucosyltransferase2, Cytokinin-O-glucosyltransferase 2	4.77118	9.30894e-05	Up	0.0872124	0.234831	0.115986	0.151969	11.7166	0
LOC_Os02g52210	Os02g0759400	Zinc finger, RING/FYVE/PHD-type domain containing protein.	--	--	--	--	OsRING-1	--	1.09862	9.30894e-05	Up	21.1362	2.65053	18.4436	25.8324	32.2016	31.5409
LOC_Os02g52770	Os02g0766600	Protein of unknown function DUF1685 family protein.	--	--	--	--	--	--	1.26538	9.30894e-05	Up	40.6266	28.4663	50.9689	101.2	97.1857	86.8409
LOC_Os02g52830	Os02g0767150	Hypothetical gene.	--	--	--	--	--	--	1.20404	0.00101994	Up	0.137028	0.032923	0.205854	0.242956	0.290715	0.322446
LOC_Os02g52910	Os02g0768000	Conserved hypothetical protein.	--	--	--	--	--	--	4.90881	0.000181619	Up	0.0337811	0.16242	0.19252	3.28629	6.24382	2.18097
LOC_Os02g53100	Os02g0770500	Similar to WRKY transcription factor 32.	--	--	WRKY32	WRKY GENE 32	OsWRKY32	Rice WRKY gene32	Inf	9.30894e-05	Up	0	0	0	0.630695	2.5232	0.251935
LOC_Os02g53250	Os02g0772200	Conserved hypothetical protein.	--	--	--	--	--	--	Inf	9.30894e-05	Up	0	0	0	0.747786	3.29609	0
LOC_Os02g53410	Os02g0774200	Conserved hypothetical protein.	--	--	--	--	--	--	3.3154	9.30894e-05	Up	1.76961	1.30598	1.19486	4.35778	30.794	6.92689
LOC_Os02g54180	Os02g0782900	Conserved hypothetical protein.	--	--	--	--	--	--	2.65061	9.30894e-05	Up	0	0	1.29059	2.40619	2.49465	3.20972
LOC_Os02g54280	Os02g0784100	Hypothetical conserved gene.	--	--	--	--	--	--	1.1934	9.30894e-05	Up	0.537806	0.970671	0.781949	2.32675	1.33469	1.51179
LOC_Os02g54640	Os02g0787600	Glutamate receptor-related domain containing protein.	--	--	--	--	OsGLR1.2, GLR1.2, OsGLR1.4, GLR1.4	Glutamate receptor homolog 1.2, GLUTAMATE RECEPTOR-LIKE 1.4	1.94728	9.30894e-05	Up	3.16851	3.74933	3.25024	15.6651	11.3376	11.7428
LOC_Os02g54720	Os02g0788600	Hypothetical conserved gene.	--	--	--	--	--	--	2.15401	9.30894e-05	Up	0.146349	0.12304	0.0954207	0.910799	0.473728	0.215119
LOC_Os02g54790	Os02g0789700	Nucleotide-binding, alpha-beta plait domain containing protein.	--	--	--	--	--	--	Inf	9.30894e-05	Up	0	0	0	0.325821	0.142385	0.798714
LOC_Os02g54920	Os02g0792000	Hypothetical protein.	--	--	--	--	--	--	1.23447	9.30894e-05	Up	2.46803	1.4723	2.19814	4.46745	3.42659	6.3837
LOC_Os02g55320	Os02g0796500	B-type response regulator, Cytokinin signaling	RR23, OsRR23, Rrb5, Orr3, OsRR18, OsRRB5	B-TYPE RESPONSE REGULATOR 3, B-type response regulator 3, B-type RR 5	RR23	B-TYPE RESPONSE REGULATOR 3	OsRR23, Rrb5, Orr3, OsRR18, OsRRB5	B-type response regulator 3, B-type RR 5	1.03869	9.30894e-05	Up	4.92588	6.88843	6.67646	12.8723	12.255	12.4445
LOC_Os02g55540	Os02g0798800	Leucine-rich repeat, cysteine-containing subtype containing protein.	--	--	--	--	--	--	1.66506	9.30894e-05	Up	2.28241	3.4044	3.17632	10.5829	9.17569	8.06676
LOC_Os02g55670	Os02g0801200	Similar to Cyclin B.	--	--	--	--	--	--	1.10164	9.30894e-05	Up	30.7462	24.2879	27.4354	33.5386	45.6201	26.8128
LOC_Os02g56140	Os02g0805250	Basic helix-loop-helix transcription factor, Regulation of grain size	OsbHLH107	basic helix-loop-helix protein 107	LGS1	LARGER GRAIN SIZE 1	OsbHLH107, bHLH107	basic helix-loop-helix protein 107, larger grain size 1	1.27379	0.00142389	Up	0.196876	0.094685	0.261947	0.381317	0.58781	0.259956
LOC_Os02g56370	Os02g0807800	Hypothetical conserved gene.	--	--	WAK20	WALL-ASSOCIATED KINASE GENE 20	OsWAK20	--	1.79057	9.30894e-05	Up	0.851809	0.998093	1.69399	3.26146	4.5278	4.3496
LOC_Os02g56600	Os02g0810900	Similar to NAC-domain containing protein 21/22 (ANAC021) (ANAC022). Splice isoform 2.	--	--	NAC32	NAC DOMAIN-CONTAINING PROTEIN 32	ONAC032, ONAC32, ONAC056, ONAC56	NAC domain-containing protein 032, NAC domain-containing protein 32, NAC domain-containing protein 56	1.56632	0.000181619	Up	0.104233	0.214736	0.0848276	0.144089	0.522952	0.51902
LOC_Os02g56630	Os02g0811200	Protein kinase, core domain containing protein.	--	--	WAK24	WALL-ASSOCIATED KINASE GENE 24	OsWAK24	--	Inf	9.30894e-05	Up	0	0	0	0.0247379	1.6053	0
LOC_Os02g56830	Os02g0813200	Myb/SANT-like domain domain containing protein.	--	--	--	--	--	--	7.58296	9.30894e-05	Up	0.0132331	0.0699607	0.0376804	10.1923	10.5617	11.4456
LOC_Os02g57060	Os02g0815700	Similar to D1 protease (Fragment).	--	--	--	--	OsCttP2, CTTP2	C-terminal processing peptidase 2, C-TERMINAL PROCESSING PEPTIDASE 2	1.19272	9.30894e-05	Up	2.57805	1.75888	2.23388	4.77501	5.514	4.72072
LOC_Os02g57280	Os02g0818000	Similar to Brown planthopper-induced resistance protein 1.	--	--	--	--	OsCBSX3, OsCBSX3a, OsCBSX3b, OsCBSX3c, OsCBSX3d, OsCBSX3e	cystathionine b-synthase domain containing protein OsCBSX3, CBS domain containing protein OsCBSX3	1.18174	9.30894e-05	Up	326.28	562.021	389.51	997.221	989.116	882.655
LOC_Os02g57720	Os02g0823100	Plasma membrane intrinsic protein, Promotion of plant tolerance to water deficit and growth	OsPIP1;3	plasma membrane intrinsic protein 1;3	PIP1;3	PLASMA MEMBRANE INTRINSIC PROTEIN 1;3	OsPIP1;3. PIP1.3, PIP1-3, RWC3, RWC-3, OsPIP1-3	Aquaporin PIP 1.3, Aquaporin PIP 1-3, Plasma membrane intrinsic protein 1-3, Water channel protein RWC3, Aquaporin RWC3	1.0153	9.30894e-05	Up	17.2488	17.4244	18.7089	25.9253	44.2219	36.6405
LOC_Os02g57960	Os02g0826000	Conserved hypothetical protein.	--	--	--	--	--	--	2.06308	9.30894e-05	Up	0.398081	0.143482	0.177084	1.55225	0.491464	0.91355
LOC_Os03g01140	Os03g0101000	Similar to AMP binding protein.	--	--	--	--	--	--	Inf	0.00221221	Up	0	0	0	0	8.48983	13.1565
LOC_Os03g01300	Os03g0103100	Similar to Physical impedance induced protein.	--	--	LTP1	--	OsHyPRP03, HyP/GRP03, OsHyPRP3, HyP/GRP3, LTP1	hybrid proline- or glycine-rich protein 3	3.60859	9.30894e-05	Up	3.3838	12.6025	6.42209	109.036	64.4427	97.0524
LOC_Os03g01320	Os03g0103300	Hybrid proline- or glycine-rich protein, Controll of low-temperature germinability, Pre-harvest sprouting resistance	qLTG-3-1(t), qLTG-3-1(t), qLTG3-1, OsHyPRP05, OsHyPRP5, HyP/GRP05, HyP/GRP5	low-temperature germianability (QTL)-3-1(t), hybrid proline- or glycine-rich protein 5	HYPRP5	HYBRID PROLINE- OR GLYCINE-RICH PROTEIN 5	qLTG-3-1(t), qLTG3-1, OsHyPRP05, OsHyPRP5, HyP/GRP05, HyP/GRP5	low-temperature germianability (QTL)-3-1(t), hybrid proline- or glycine-rich protein 5, Hybrid Proline-Rich Protein 5	2.86988	9.30894e-05	Up	2.38472	4.59295	3.94272	35.5466	23.7791	19.5681
LOC_Os03g02280	Os03g0113900	A member of S40 gene family, Leaf senescence, Response to pathogen infection	OsS40-4	S40 protein 4	S40-4	S40 PROTEIN 4	OsS40-4	S40 protein 4	2.41005	0.00150366	Up	0.414816	0.0399898	0.0791904	1.41104	0.984268	0.393318
LOC_Os03g02330	Os03g0114400	Similar to Avr9/Cf-9 rapidly elicited protein 102 (Fragment).	--	--	--	--	--	--	1.19004	9.30894e-05	Up	5.10613	1.65677	4.38358	7.05307	13.5055	4.55808
LOC_Os03g02650	Os03g0117900	Similar to Transcription factor.	--	--	ERF137	ETHYLENE RESPONSE FACTOR 137	OsERF#137, OsERF137, AP2/EREBP136, AP2/EREBP#136	ethylene response factor 137, APETALA2/ETHYLENE-RESPONSIVE ELEMENT BINDING PROTEIN 136	1.01974	0.00521949	Up	0.778513	0.28578	0.14142	0.828084	0.879504	0.702258
LOC_Os03g03034	Os03g0122300	Flavanone 3-hydroxylase, Positive regulation of flavonoid biosynthesis, Resistance to brown planthopper (BPH)	OsF3H	flavanone 3-hydroxylase	--	--	FLS, 2-ODD2, Os2-ODD2, 2ODD2, Os2ODD2, OsF3H, F3H	flavonol synthase, 2-oxoglutarate-dependent dioxygenase 2, flavanone 3-hydroxylase	3.47713	9.30894e-05	Up	3.58292	5.7267	5.58888	73.5122	50.0968	40.3214
LOC_Os03g03890	Os03g0131000	Similar to H0409D10.5 protein.	--	--	RLCK97	RECEPTOR-LIKE CYTOPLASMIC KINASE 97	OsRLCK97	Receptor-like Cytoplasmic Kinase 97	1.63636	9.30894e-05	Up	3.51183	2.91743	4.63749	11.6729	12.7124	9.44887
LOC_Os03g04250	Os03g0135200	Similar to Glutathione S-transferase GST 9 (EC 2.5.1.18).	--	--	GSTF16	PHI GLUTATHIONE S-TRANSFERASE 16	OsGSTF16	--	1.49207	9.30894e-05	Up	1.11369	1.60935	1.39338	3.91933	4.3115	2.96509
LOC_Os03g04890	Os03g0142500	Zinc finger, RING/FYVE/PHD-type domain containing protein.	--	--	--	--	OsRFPH2-9	RING finger protein OsRFPH2-9, RING-H2 protein 9	1.82887	9.30894e-05	Up	0.0429567	0.0619216	0.40752	0.207697	1.23502	0.363839
LOC_Os03g05620	Os03g0150600	Pi transporter, Pi homeostasis	PT1, OsPT1, PHT1-1, OsPht1;1, Pht1;1	PHOSPHATE TRANSPORTER 1, Inorganic phosphate transporter 1-1	PT1	PHOSPHATE TRANSPORTER 1	OsPT1, PHT1-1, OsPht1;1, Pht1;1	Inorganic phosphate transporter 1-1, phosphate transporter 1	1.01017	9.30894e-05	Up	93.8906	109.01	96.5861	216.254	155.36	224.76
LOC_Os03g05870	Os03g0153400	Similar to EMB1374.	--	--	--	--	--	--	1.26415	9.30894e-05	Up	1.75251	0.991306	3.23433	4.58878	5.42326	4.18687
LOC_Os03g05900	Os03g0153900	Aromatic-ring hydroxylase family protein.	--	--	--	--	--	--	1.93759	9.30894e-05	Up	1.61212	1.66324	2.69561	6.23842	8.73326	7.68671
LOC_Os03g06670	Os03g0162200	Similar to Histone H2A.	--	--	--	--	--	--	Inf	9.30894e-05	Up	0	0	0	0.806306	0	0.0786637
LOC_Os03g07100	Os03g0167000	Similar to Non-specific lipid-transfer protein.	--	--	--	--	OsLTPG2, OsLTPg2, LTPL82	GPI-anchored non-specific lipid transfer protein 2, type G nsLTP 2, type G non-specific lipid transfer protein 2	1.53789	0.0148453	Up	0	0.177854	0.140816	0.0717006	0.324361	0.524444
LOC_Os03g07200	Os03g0168300	Protein of unknown function DUF1997 domain containing protein.	--	--	--	--	--	--	3.61553	0.000439716	Up	0.0636886	0.102131	0.242262	0.530699	4.14598	0.283295
LOC_Os03g07260	Os03g0168700	SET domain containing protein.	--	--	--	--	OsSET14, SDG739	SET protein 14	Inf	9.30894e-05	Up	0	0	0	0.427852	0.134954	0.289859
LOC_Os03g08170	Os03g0179400	Drought-inducible receptor-like cytoplasmic kinase, Drought tolerance, Regulator of grain yield	RLCK103, GUDK, OsRLCK103	RECEPTOR-LIKE CYTOPLASMIC KINASE 103, GROWTH UNDER DROUGHT KINASE, Receptor-like Cytoplasmic Kinase 103	RLCK103	RECEPTOR-LIKE CYTOPLASMIC KINASE 103	GUDK, OsRLCK103	GROWTH UNDER DROUGHT KINASE, Receptor-like Cytoplasmic Kinase 103	1.56863	9.30894e-05	Up	0.416696	0.329074	0.353247	0.950446	1.33277	0.939311
LOC_Os03g08460	Os03g0182800	APETALA2/ethylene responsive factor, ERF transcription factor, Tolerance to drought and submergence stress	OsEBP89	Ethylene-responsive element binding protein, clone 89	EBP-89	EREBP TRANSCRIPTION FACTOR	OsEBP-89, ebp-89, OsERF#060, OsERF060, OsERF60, ERF60, AP2/EREBP#027, AP2/EREBP27, OsEBP89, DLN76, OsDLN76	EREBP transcription factor, ethylene response factor 60, APETALA2/ethylene-responsive element binding protein 27, DLN repressor 76, DLN motif protein 76	3.04151	9.30894e-05	Up	1.61737	0.78871	0.926929	7.27654	11.3243	8.50985
LOC_Os03g08600	Os03g0184300	Conserved hypothetical protein.	--	--	PGSIP-A2	PLANT GLYCOGENIN-LIKE STARCH INITIATION PROTEIN A2	OsPGSIP-A2	plant glycogenin-like starch initiation protein A2	1.22096	9.30894e-05	Up	3.12301	2.91019	3.10858	7.9627	4.80594	8.29153
LOC_Os03g08624	Os03g0184550	Similar to Dihydroflavonol-4-reductase.	--	--	--	--	--	--	3.66919	9.30894e-05	Up	1.71909	2.44286	1.66222	22.2778	33.268	17.8679
LOC_Os03g08834	Os03g0187350	Conserved hypothetical protein.	--	--	--	--	--	--	Inf	9.30894e-05	Up	0	0	0	0.558256	0.352631	0.218133
LOC_Os03g08880	Os03g0187800	Protein of unknown function DUF250 domain containing protein.	--	--	PUP1	PURINE PERMEASE 1	OsPUP1	purine permease 1, PUP-type cytokinin transporter 1	Inf	9.30894e-05	Up	0	0	0	0.322335	0.0730614	0.470928
LOC_Os03g08940	None	--	--	--	--	--	--	--	1.03627	0.0474384	Up	1.45529	0	0.164884	0.251416	1.95899	1.0667
LOC_Os03g08999	Os03g0189400	Similar to Alcohol dehydrogenase ADH.	--	--	--	--	--	--	1.05426	9.30894e-05	Up	6.85502	9.98522	8.47223	23.0434	11.5683	16.9406
LOC_Os03g09220	Os03g0192500	Type 2C protein phosphatase, Negative regulation of ABA signaling, Response to biotic and abiotic stresses	PP45, OsPP45, BIPP2C1	Protein Phosphatase 2C 45, Benzothiadiazole-Induced Protein Phosphatase 2C1	BIPP2C1	BTH-INDUCED PROTEIN PHOSPHATASE 2C 1	OsBIPP2C1, OsPP45, PP45	Protein phosphatase 45, BTH-induced protein phosphatase 2C 1	1.06992	9.30894e-05	Up	7.44184	7.02564	6.89285	13.2519	16.4273	14.272
LOC_Os03g09910	Os03g0195100	Putative aminotransferase, Disease resistance response against infection with rice blast fungus	OsALD1	AGD2-LIKE DEFENSE RESPONSE PROTEIN1, ABERRANT GROWTH AND DEATH2 [AGD2]-LIKE DEFENSE1	OsALD1	--	OsALD1, ALD1	AGD2-LIKE DEFENSE RESPONSE PROTEIN1, ABERRANT GROWTH AND DEATH2 [AGD2]-LIKE DEFENSE1, AGD2-LIKE DEFENSE 1	1.18716	9.30894e-05	Up	0.219276	0.6565	0.950236	1.44037	2.37524	0.322071
LOC_Os03g10100	Os03g0197200	Similar to Sorbitol transporter.	--	--	--	--	--	--	2.40923	9.30894e-05	Up	1.22531	2.25535	2.2888	9.52044	13.2981	7.51187
LOC_Os03g10150	Os03g0197900	Protein of unknown function DUF623, plant domain containing protein.	--	--	--	--	OsOFP8, OsOFP12	OVATE family protein 8, ovate family protein 12, OVATE-domain containing protein 12	2.27546	9.30894e-05	Up	0.317602	0.183524	0.242055	0.801269	1.25558	1.50214
LOC_Os03g10210	Os03g0198600	Homeodomain-leucine zipper transcription factor, Regulation of panicle exsertion	HOX12, Oshox12, OsHox12	HOMEOBOX GENE 12, rice homeobox gene 12, Homeobox-leucine zipper protein HOX12, Homeodomain transcription factor HOX12, HD-ZIP protein HOX12	HOX12	HOMEOBOX GENE 12	Oshox12, OsHox12	rice homeobox gene 12, Homeobox-leucine zipper protein HOX12, Homeodomain transcription factor HOX12, HD-ZIP protein HOX12	1.37128	9.30894e-05	Up	0.326463	1.40178	0.430059	2.40977	1.80864	1.30439
LOC_Os03g10320	Os03g0200200	Conserved hypothetical protein.	--	--	--	--	--	--	1.15287	9.30894e-05	Up	4.77745	2.2995	4.25769	8.99419	8.20018	7.69359
LOC_Os03g10740	Os03g0204900	Conserved hypothetical protein.	--	--	--	--	--	--	1.91165	9.30894e-05	Up	0.899273	0.819484	0.0955378	2.28526	1.84455	2.61079
LOC_Os03g11550	Os03g0214200	Mediator of OsbZIP46 deactivation and degradation, Negative regulation of ABA signaling and drought tolerance	MODD	Mediator of OsbZIP46 deactivation and degradation	--	--	MODD	Mediator of OsbZIP46 deactivation and degradation	1.09347	9.30894e-05	Up	6.52557	4.34939	4.90566	11.5936	11.7228	9.94333
LOC_Os03g12470	Os03g0225700	Wall-associated kinase, Biotic stress response	WAK25, OsWAK25	WALL-ASSOCIATED KINASE GENE 25	WAK25	WALL-ASSOCIATED KINASE GENE 25	OsWAK25	Wall-Associated Kinase 25	1.14214	9.30894e-05	Up	4.50207	5.15703	5.46629	11.7158	10.0165	11.2931
LOC_Os03g12500	Os03g0225900	Allene oxide synthase (CYP74A2), Biosynthesis of jasmonic acid (JA)	AOS2, OsAOS2, CYP74A2, OsAOS, OsAOS1	ALLENE OXIDE SYNTHASE 2, Allene oxide synthase 2, Cytochrome P450 74A2, Hydroperoxide dehydrase 2, allene oxide synthase-1	AOS2	ALLENE OXIDE SYNTHASE 2	OsAOS2, CYP74A2, OsAOS, OsAOS1	Allene oxide synthase 2, Cytochrome P450 74A2, Hydroperoxide dehydrase 2, allene oxide synthase-1	3.35812	9.30894e-05	Up	2.98072	2.96494	2.43773	14.8782	54.3105	15.8883
LOC_Os03g12820	Os03g0230300	Homologue of SRO (similar to RCD one), Regulation of stomatal closure, Abiotic stress response	OsSRO1c	SRO protein 1c	--	--	OsSRO1c, SRO1c	SRO protein 1c, SIMILAR to RCD1 c	1.32184	9.30894e-05	Up	2.65742	1.38401	2.56865	1.77582	12.6942	1.8929
LOC_Os03g12879	None	--	--	--	--	--	--	--	2.52839	9.30894e-05	Up	0.332651	0.400291	0.2111	1.45156	2.33757	1.59796
LOC_Os03g12890	Os03g0231600	Similar to Branched-chain-amino-acid aminotransferase 3, chloroplast precursor (EC 2.6.1.42) (Atbcat-3).	--	--	--	--	--	--	3.10599	9.30894e-05	Up	2.1604	2.94183	4.85042	21.8473	47.0393	17.9731
LOC_Os03g13110	Os03g0233600	--	--	--	--	--	--	--	1.95679	9.30894e-05	Up	0.176544	0.237689	0.519915	0.99129	1.42619	0.931981
LOC_Os03g13210	Os03g0235000	Similar to Peroxidase.	--	--	POXN	PEROXIDASE N	poxN, prx38, prxRPN, RPN, poxN/PRX38	Peroxidase N, class III peroxidase 38	1.54998	9.30894e-05	Up	1.96241	3.47124	2.66793	9.89272	3.65056	9.91438
LOC_Os03g13390	Os03g0237100	Similar to NADPH-dependent codeinone reductase (EC 1.1.1.247).	--	--	DMAS1	DEOXYMUGINEIC ACID SYNTHASE 1	OsDMAS1	sativa deoxymugineic acid synthase1, Deoxymugineic acid synthase1, Deoxymugineic acid synthase 1, deoxymugineic acid synthase1	1.22537	9.30894e-05	Up	33.975	29.8493	39.5417	77.9509	80.8115	81.7441
LOC_Os03g14654	Os03g0251000	Plant lipid transfer protein/seed storage/trypsin-alpha amylase inhibitor domain containing protein.	--	--	--	--	OsHyPRP9, HyPRP9	Hybrid Proline-Rich Protein 9	1.54689	9.30894e-05	Up	0.835722	0.658944	0.32611	2.25079	1.23504	1.76341
LOC_Os03g16030	Os03g0267000	Small heat shock protein, Heavy metal resistance, Regulation of Cu tolerance	OsMSR3	multiple stress-responsive gene 3	HSP18.0	18.0-KD CLASS I HEAT SHOCK PROTEIN	OsHSP18.0-CI, HSP18.0-CI, OsHsp18.0, OsHSP18.0, Oshsp18.0, OsSHSP1, SHSP1, OsMSR3, MSR3, OsHSP20, HSP20, OsHSP18.6, HSP18.6	18.0 kDa class I heat shock protein, 18.0 kDa heat shock protein, 18.0-kD class I heat shock protein, multiple stress responsive gene 3, small heat shock protein 20	1.84979	0.00110179	Up	0.125312	0.206973	0.238954	0.104293	1.50999	0.237306
LOC_Os03g16670	Os03g0273800	HAD-superfamily hydrolase, subfamily IA, variant 3 domain containing protein.	--	--	--	--	--	--	1.25418	9.30894e-05	Up	19.0681	20.8588	23.1203	58.5427	45.1363	44.9657
LOC_Os03g16950	Os03g0277600	Similar to (clone wusl1032) mRNA sequence.	--	--	--	--	OsDUF26, CRRSP, OsCRRSP55, CRRSP55	domain unknown function 26, Cys Rich Repeat Secretory Protein 55, cysteine-rich repeat secretory protein 55	2.05194	9.30894e-05	Up	8.28399	17.6713	16.0268	78.0784	35.562	58.4719
LOC_Os03g17150	Os03g0279700	Similar to ZPT2-12.	--	--	DLN81	DLN REPRESSOR 81	OsDLN81	DLN repressor 81, DLN motif protein 81	2.45692	0.0245473	Up	0	0.110793	0.146222	0.558368	0.40408	0.435687
LOC_Os03g17460	Os03g0283000	Similar to In2-1 protein.	--	--	GSTL3	LAMBDA GLUTATHIONE S-TRANSFERASE 3	OsGSTL3	lambda class glutathione S-transferase 3	Inf	9.30894e-05	Up	0	0	0	0.304464	1.4886	0.0593592
LOC_Os03g17680	Os03g0285300	Conserved hypothetical protein.	--	--	--	--	--	--	1.53924	9.30894e-05	Up	27.4471	28.4707	43.6225	116.229	61.9371	107.809
LOC_Os03g17790	Os03g0286900	RCI2 (rare cold-inducible 2) family protein, Drought resistance	OsRCI2-5	rare cold-inducible 2-5	--	--	OsRCI2-5	rare cold-inducible 2-5	2.09248	9.30894e-05	Up	4.26962	0.564525	1.03034	5.99611	16.3193	2.33185
LOC_Os03g18400	Os03g0295300	Protein of unknown function DUF3615 domain containing protein.	--	--	--	--	--	--	1.0045	9.30894e-05	Up	3.99024	4.06234	4.53457	7.57851	8.29769	8.0495
LOC_Os03g18600	Os03g0297600	Streptomyces cyclase/dehydrase family protein.	--	--	PYL/RCAR4	PYRABACTIN RESISTANCE 1 LIKE/REGULATORY COMPONENTS OF ABA RECEPTOR 4	OsPYL/RCAR4, PYL4, OsPYL4, OsPYL6, PYL6	pyrabactin resistance-like 4, PYR1-like 6, pyrabactin resistance 1-like 6	2.01791	9.30894e-05	Up	6.586	4.68711	7.46648	29.253	22.3626	23.3547
LOC_Os03g18850	Os03g0300400	Pathogen-related protein (JIOsPR10).	--	--	JIOSPR10	JASMONATE INDUCIBLE PATHOGENESIS-RELATED CLASS 10 PROTEIN	JIOsPR10, OsPR10, PR10, OsJiPR10, JiPR10	jasmonate inducible pathogenesis-related class 10 protein	1.91854	9.30894e-05	Up	3.52035	9.02331	3.16256	19.079	22.0563	17.6317
LOC_Os03g19070	Os03g0302800	Similar to Long cell-linked locus protein.	--	--	--	--	--	--	1.36137	9.30894e-05	Up	1.77408	0.251114	1.11719	1.69457	3.98728	2.29195
LOC_Os03g19090	Os03g0303100	Protein of unknown function DUF1645 family protein.	--	--	--	--	--	--	1.02586	0.0317515	Up	0.188913	0	0.233361	0.4756	0.0331776	0.338463
LOC_Os03g19260	Os03g0305200	Conserved hypothetical protein.	--	--	--	--	--	--	1.07009	9.30894e-05	Up	0.816838	0.968179	1.64603	3.32267	2.06998	1.7235
LOC_Os03g19390	Os03g0306900	Haem oxygenase-like, multi-helical domain containing protein.	--	--	--	--	--	--	1.02429	9.30894e-05	Up	12.9267	12.0787	14.2821	24.9639	28.9698	25.0807
LOC_Os03g19700	Os03g0310600	Protein of unknown function DUF247, plant family protein.	--	--	--	--	--	--	1.46836	9.30894e-05	Up	0.340535	0.236547	0.431446	0.457971	1.64467	0.66007
LOC_Os03g19709	Os03g0310701	Conserved hypothetical protein.	--	--	--	--	--	--	1.45879	9.30894e-05	Up	0.790551	0.635259	0.713027	1.62267	1.7756	2.41676
LOC_Os03g19920	Os03g0313300	Poly(A) polymerase, central region domain containing protein.	--	--	--	--	--	--	1.79157	0.0017417	Up	0.100476	0.0362156	0.0953539	0.242974	0.231553	0.319275
LOC_Os03g20120	Os03g0316200	Galactinol synthase	OsGolS1	galactinol synthase 1	GOLS1	GALACTINOL SYNTHASE 1	OsGolS1, GolS1, OsGolS2, GolS2	galactinol synthase 1, galactinol synthase 2	1.28263	9.30894e-05	Up	2.76245	1.8073	2.58459	2.91178	7.37513	6.96572
LOC_Os03g20210	Os03g0317300	Peptidase A1 domain containing protein.	--	--	--	--	--	--	2.47085	9.30894e-05	Up	0.415982	0.420178	0.395426	2.37722	1.62562	2.74708
LOC_Os03g20500	Os03g0321300	Cyclin-like F-box domain containing protein.	--	--	--	--	OsFbox137, Os_F0544	F-box protein 137	1.75895	9.30894e-05	Up	0.878236	0.633476	2.17297	5.66872	4.83595	1.81131
LOC_Os03g20550	Os03g0321700	Similar to WRKY transcription factor 55.	--	--	WRKY55	WRKY GENE 55	OsWRKY55	Rice WRKY gene55	2.02148	9.30894e-05	Up	4.01388	6.94496	6.09784	23.2953	23.6192	21.8783
LOC_Os03g20600	Os03g0322200	Similar to serine-rich protein-related.	--	--	--	--	--	--	2.95473	9.30894e-05	Up	3.19132	0.384901	1.71637	9.70583	21.1718	9.61758
LOC_Os03g20730	Os03g0323600	Similar to DnaJ domain containing protein, expressed.	--	--	--	--	OsDjC29	DnaJ domain protein C29	1.63985	9.30894e-05	Up	63.9817	83.3322	65.2205	212.912	219.292	222.884
LOC_Os03g20740	None	--	--	--	--	--	--	--	1.81994	0.00142389	Up	0.0779518	0.678886	0.674596	0.990813	1.71479	2.31188
LOC_Os03g21060	Os03g0327800	NAC Family transcriptional activator, Abiotic stress response, Positive regulator of leaf senescence	NAC58, OsNAP, ONAC058, ONAC58, PS1	NAC DOMAIN-CONTAINING PROTEIN 58, NAC Family Transcription Factor OsNAP, NAC domain-containing protein 058, NAC domain-containing protein 58, prematurely senile 1	NAC58	NAC DOMAIN-CONTAINING PROTEIN 58	OsNAP, NAP, ONAC058, ONAC58, Os PS1, PS1, OsCTb1, CTb1	NAC Family Transcription Factor OsNAP, NAC domain-containing protein 058, NAC domain-containing protein 58, prematurely senile 1	2.6519	9.30894e-05	Up	2.32635	2.66223	2.70734	14.4138	19.9804	13.4473
LOC_Os03g21230	Os03g0329700	Similar to predicted protein.	--	--	--	--	--	--	1.41434	9.30894e-05	Up	5.35615	9.58718	7.80639	20.4626	16.3206	23.3878
LOC_Os03g21710	Os03g0335200	Similar to WRKY1 (WRKY transcription factor 17).	--	--	WRKY79	WRKY GENE 79	OsWRKY79, WRKY-79	--	1.91302	9.30894e-05	Up	5.8122	6.56616	8.21846	34.2182	17.4739	25.3179
LOC_Os03g22120	Os03g0340500	Similar to Sucrose synthase (EC 2.4.1.13).	--	--	RSUS4	SUCROSE SYNTHASE 4	SUS4, SS4, OsScS4, RSs4, RSus4, OsSUS4	Rice sucrose synthase-4, Sucrose synthase 4, Sucrose-UDP glucosyltransferase 4, Sucrose synthase-4, rice SuSy gene 4	1.01982	9.30894e-05	Up	40.9093	38.6056	38.3182	89.5297	77.9932	68.5218
LOC_Os03g22170	Os03g0341000	Similar to AP2 domain containing protein RAP2.2 (Fragment).	--	--	ERF66	ETHYLENE RESPONSE FACTOR 66	OsERF#066, OsERF066, OsERF66, AP2/EREBP#030, AP2/EREBP30	ethylene response factor 66, APETALA2/ethylene-responsive element binding protein 30	2.82921	0.00236584	Up	0.0571373	0.0550093	0.163194	0.637254	0.301142	0.999105
LOC_Os03g22360	Os03g0343800	Conserved hypothetical protein.	--	--	--	--	--	--	Inf	9.30894e-05	Up	0	0	0	0.332853	0.659855	0.130174
LOC_Os03g22620	Os03g0347900	Terpenoid synthase domain containing protein.	--	--	--	--	--	--	1.35073	9.30894e-05	Up	1.3623	3.01791	2.64658	6.84221	5.37124	5.51615
LOC_Os03g22680	Os03g0348900	Similar to CHY zinc finger family protein, expressed.	--	--	--	--	OsSRFP1, SRFP1	Stress-related RING Finger Protein 1	1.40034	9.30894e-05	Up	0.59446	0.660593	0.727944	0.971107	2.62915	1.63513
LOC_Os03g22790	Os03g0351300	Similar to beta-amylase.	--	--	--	--	--	beta-amylase	1.2294	9.30894e-05	Up	6.75827	4.18496	5.02957	10.6804	16.0133	10.3142
LOC_Os03g24100	Os03g0356526	Hypothetical conserved gene.	--	--	--	--	--	--	1.02719	9.30894e-05	Up	1.20744	1.7879	0.905861	2.89261	2.34974	2.61789
LOC_Os03g24240	Os03g0356900	tRNA isopentenyltransferase family protein.	--	--	IPT2	ADENOSINE PHOSPHATE ISOPENTENYLTRANSFERASE 2	OsIPT2	adenosine phosphate isopentenyltransferase 2, isopentenyltransferase 2	2.77376	0.0180493	Up	0.0963787	0	0.0916762	0.490363	0.550208	0.227493
LOC_Os03g24820	Os03g0363100	Armadillo-like helical domain containing protein.	--	--	--	--	--	--	5.83991	9.30894e-05	Up	0	0.065474	0.0430925	1.44949	2.52192	2.2016
LOC_Os03g24930	Os03g0364400	Receptor-like cytoplasmic kinase, Leaf senescence, Salt stress response	OsBBS1, OsRLCK109	bilateral blade senescence 1, Receptor-like Cytoplasmic Kinase 109	BBS1	BILATERAL BLADE SENESCENCE 1	OsRLCK109, RLCK109, OsBBS1, OSBBS1/OsRLCK109	Receptor-like Cytoplasmic Kinase 109, bilateral blade senescence 1	1.2799	9.30894e-05	Up	29.2537	45.1031	35.8008	93.1058	72.6698	98.6851
LOC_Os03g25120	Os03g0366800	Similar to Heat stress transcription factor B-4d.	--	--	HSFB4D	HEAT STRESS TRANSCRIPTION FACTOR B4D	OsHsfB4d, HSfB4d, OsHsf-10, HSF10, OsHSF10	Heat stress transcription factor B4d, HEAT STRESS TRANSCRIPTION FACTOR B4d, Heat stress transcription factor 10	1.17492	9.30894e-05	Up	0.54603	0.567356	1.01754	1.35417	2.41683	0.989296
LOC_Os03g25150	Os03g0367101	Similar to cytochrome P450 flavonoid 3', 5'-hydroxylase.	--	--	CYP75A11	P-450 75A11	OsCYP75A11	Cytochrome P450 75A11, "flavonoid 3', 5'-hydroxylase 1"	2.14122	9.30894e-05	Up	1.24298	1.75653	1.43613	6.9125	6.0747	6.36279
LOC_Os03g25760	Os03g0374500	Similar to calmodulin-binding family protein.	--	--	--	--	--	--	2.86954	0.015123	Up	0	0.0679374	0.0402533	0.150428	0.235778	0.399377
LOC_Os03g26870	Os03g0386000	Similar to Salt-responsive WD40 protein 5.	--	--	SRWD5	SALT RESPONSIVE WD40 PROTEIN 5	SRWD5, OsWD40-73	salt responsive WD40 protein 5	1.17385	9.30894e-05	Up	13.2761	12.4713	13.743	37.0923	25.7293	25.1766
LOC_Os03g26910	Os03g0386500	Similar to Trehalose-6-phosphate phosphatase.	--	--	TPP9	TREHALOSE-6-PHOSPHATE PHOSHPHATASE 9	OsTPP9	--	1.60478	9.30894e-05	Up	0.776434	0.607786	0.789125	2.77959	2.39417	1.44698
LOC_Os03g26990	Os03g0387300	Similar to VQ motif family protein, expressed.	--	--	--	--	OsVQ12	VQ motif-containing protein 12	2.64196	9.30894e-05	Up	0.204246	0.152849	0.194226	0.835549	2.35182	0.214195
LOC_Os03g29190	Os03g0405500	Similar to PDI-like protein.	--	--	--	--	--	--	2.17493	9.30894e-05	Up	7.17659	8.37431	10.7897	39.9883	27.0121	50.6769
LOC_Os03g29250	Os03g0406100	SPX domain-containing protein, Negative regulation of phosphate signaling, Pi homeostasis	OsSPX5	SPX (SYG/PHO81/XPR1) domain gene 5	SPX5	SPX DOMAIN PROTEIN 5	OsSPX5	SPX (SYG/PHO81/XPR1) domain gene 5, SPX domain protein 5	Inf	9.30894e-05	Up	0	0	0	0.330358	0.35881	0.225475
LOC_Os03g29410	Os03g0407900	Similar to Serine/threonine protein kinase-like.	--	--	RLCK110	RECEPTOR-LIKE CYTOPLASMIC KINASE 110	OsRLCK110	Receptor-like Cytoplasmic Kinase 110	1.57376	9.30894e-05	Up	3.29045	2.79342	2.75904	7.95384	11.5565	6.32229
LOC_Os03g30130	Os03g0415200	Similar to MAP3K protein kinase-like protein.	--	--	--	--	--	--	2.39143	9.30894e-05	Up	1.00691	1.1828	1.08573	4.57217	7.58076	4.44053
LOC_Os03g30200	Os03g0415500	Mitochondrial import inner membrane translocase, subunit Tim17/22 family protein.	--	--	--	--	--	--	1.28016	0.0358936	Up	0.142532	0.054853	0.162811	0.575474	0.100134	0.241547
LOC_Os03g30830	Os03g0421800	X8 domain containing protein.	--	--	--	--	--	--	1.27096	0.00221221	Up	0.478353	0.297981	0.0267871	0.4366	0.494336	0.983954
LOC_Os03g30890	Os03g0422800	Similar to D-mannose binding lectin family protein, expressed.	--	--	--	--	--	--	1.21448	9.30894e-05	Up	4.89743	2.57054	3.20334	9.63992	7.46841	7.32958
LOC_Os03g30950	Os03g0423300	Similar to Stearoyl-acyl carrier protein desaturse (EC 1.14.99.6) (Fragment).	--	--	--	--	--	--	2.27226	9.30894e-05	Up	0	0.0746224	0.202751	0.43199	0.749406	0.146333
LOC_Os03g31740	Os03g0432000	Hypothetical conserved gene.	--	--	--	--	--	--	1.41554	0.000856937	Up	0.617199	0.297806	0.541117	1.90262	0.949526	0.977734
LOC_Os03g32330	Os03g0438400	Hypothetical protein.	--	--	--	--	--	--	Inf	9.30894e-05	Up	0	0	0	7.96855	6.12778	5.04598
LOC_Os03g32499	Os03g0439800	Protein of unknown function DUF1909 domain containing protein.	--	--	--	--	--	--	1.0807	9.30894e-05	Up	16.9015	8.73912	17.3622	29.8677	28.2293	30.8035
LOC_Os03g33520	Os03g0448200	Similar to Exo70 exocyst complex subunit family protein.	--	--	EXO70H2	EXOCYST SUBUNIT EXO70 FAMILY PROTEIN H2	OsEXO70H2, OsExo70H2, OrysaH2_Exo70	exocyst subunit EXO70 family protein H2	2.97446	0.000269076	Up	0	0.12387	0.104892	0	1.14713	0.64188
LOC_Os03g36080	Os03g0559700	Conserved hypothetical protein.	--	--	--	--	--	--	1.70742	9.30894e-05	Up	8.36684	7.3088	9.23873	20.3303	48.7187	11.4133
LOC_Os03g36100	None	--	--	--	--	--	--	--	3.73607	0.00418232	Up	0.0933238	0	0.0445862	0.635439	0.820284	0.354398
LOC_Os03g37290	Os03g0570100	Similar to Cytochrome P450 79A1 (EC 1.14.13.41) (Tyrosine N-monooxygenase) (Cytochrome P450Tyr).	--	--	CYP2	--	--	--	Inf	9.30894e-05	Up	0	0	0	0.30599	19.5711	0
LOC_Os03g37840	Os03g0575200	High-affinity potassium transporter, Maintenance of potassium homeostasis, Salt tolerance	OsHAK16	High-affinity Potassium(K+) Transporter 16	HAK16	HIGH-AFFINITY POTASSIUM(K+) TRANSPORTER 16	OsHAK16	High-affinity Potassium(K+) Transporter 16, Probable potassium transporter 16	1.15229	9.30894e-05	Up	4.14039	7.40892	5.48966	11.7718	11.7586	13.7135
LOC_Os03g38800	Os03g0584400	ATPase, AAA-type, core domain containing protein.	--	--	--	--	--	--	1.26595	9.30894e-05	Up	0.931695	1.22804	0.713414	3.25734	1.39857	2.16602
LOC_Os03g39910	Os03g0596400	Conserved hypothetical protein.	--	--	--	--	--	--	1.94669	9.30894e-05	Up	0.0793636	0.0619624	0.150556	0.700205	0.148047	0.242692
LOC_Os03g40070	Os03g0597600	Similar to L-asparaginase (EC 3.5.1.1) (L-asparagine amidohydrolase).	--	--	ASNASE1	ASPARAGINASE 1	OsASNase1, ASNase1	asparaginase1, asparaginase 1	1.78839	9.30894e-05	Up	0.466802	0.396498	0.548872	2.1833	1.20597	1.42708
LOC_Os03g40770	Os03g0604566	Conserved hypothetical protein.	--	--	--	--	--	--	1.87824	9.30894e-05	Up	2.73638	7.83596	7.56807	27.8195	21.0838	17.4397
LOC_Os03g41200	Os03g0608700	Similar to 10A19I.15.	--	--	--	--	--	--	1.0621	9.30894e-05	Up	11.3633	26.5284	15.0263	38.573	34.1914	36.6445
LOC_Os03g42600	Os03g0624300	Conserved hypothetical protein.	--	--	--	--	--	--	2.16137	9.30894e-05	Up	7.3398	19.7361	11.9592	55.3652	60.8439	56.6839
LOC_Os03g42790	Os03g0626100	Zinc finger, C6HC-type domain containing protein.	--	--	--	--	--	--	1.5055	0.00221221	Up	0.0748786	0.172774	0.0568765	0.0434749	0.433907	0.380921
LOC_Os03g43540	None	--	--	--	--	--	--	--	1.62204	0.0110973	Up	0	0.0951314	0.329927	0.623686	0.390036	0.28101
LOC_Os03g44642	None	--	--	--	--	--	--	--	2.9341	0.00669495	Up	0	0	0.309052	0.313919	1.31349	0.718393
LOC_Os03g45390	Os03g0656800	Similar to 3-glucanase.	--	--	--	--	--	--	1.35426	9.30894e-05	Up	2.52278	2.87569	2.63418	8.45778	5.94126	5.88898
LOC_Os03g45860	Os03g0660500	Auxin responsive SAUR protein domain containing protein.	--	--	SAUR17	SMALL AUXIN-UP RNA 17	OsSAUR17	Small auxin-up RNA 17	Inf	0.000181619	Up	0	0	0	3.59347	0	0.358723
LOC_Os03g45960	Os03g0661600	Similar to Alpha-amylase/trypsin inhibitor (Antifungal protein).	--	--	--	--	OsPR5, PR5	pathogenesis-related gene 5, Pathogenesis-related protein class 5 gene, PATHOGENESIS-RELATED PROTEIN 5	7.29352	9.30894e-05	Up	0	0	0.274744	3.86764	36.4246	2.50419
LOC_Os03g46060	Os03g0663400	Similar to Thaumatin-like protein.	--	--	--	--	OsLP, PR-5, 14b	osmotin protein, Osmotin	1.50594	9.30894e-05	Up	5.28624	4.31578	14.2456	11.9348	47.5068	7.64184
LOC_Os03g46070	Os03g0663500	Similar to Osmotin precursor.	--	--	--	--	TLP, PR5	Thaumatin-like protein	1.94117	9.30894e-05	Up	4.06206	21.8263	13.3062	64.7335	46.3345	37.8684
LOC_Os03g46200	Os03g0664800	Acyl-CoA N-acyltransferase domain containing protein.	--	--	--	--	--	--	1.07097	9.30894e-05	Up	9.94324	8.39855	7.42401	18.8762	15.3857	19.2232
LOC_Os03g46420	Os03g0666800	Conserved hypothetical protein.	--	--	--	--	--	--	1.81957	9.30894e-05	Up	0.639773	0.733411	0.609334	2.42354	2.64954	1.84377
LOC_Os03g47016	Os03g0673000	Similar to Knotted1-type homeobox protein OSH10 (Fragment).	--	--	OSH10	HOMEOBOX 10	OsH10, H10, HB412	Oryza sativa homeobox10, Homeobox protein knotted-1-like 4, Homeobox protein OSH10, Rice KNOX gene-10	1.81358	0.0268232	Up	0.359006	0.697862	0.23209	1.41377	0.527259	2.5448
LOC_Os03g47034	Os03g0673400	Conserved hypothetical protein.	--	--	--	--	--	--	6.03759	0.00418232	Up	0.241782	0	0	2.20735	11.4186	2.00602
LOC_Os03g47140	Os03g0674700	Similar to Growth-regulating factor 3.	--	--	GRF9	GROWTH-REGULATING FACTOR 9	OsGRF9	growth-regulating factor9	1.50834	9.30894e-05	Up	0.318317	0.17488	0.100749	0.572069	0.851764	0.242769
LOC_Os03g47940	Os03g0683800	Similar to Proline-rich protein APG-like.	--	--	GELP53	GDSL ESTERASE/LIPASE PROTEIN 53	OsGELP53	GDSL esterase/lipase protein 53	1.45605	9.30894e-05	Up	0.223286	0.4491	0.154349	0.491492	0.588245	1.168
LOC_Os03g48020	Os03g0684800	Conserved hypothetical protein.	--	--	--	--	--	--	1.16876	0.00374201	Up	1.09671	0.71684	0.589622	1.60347	2.69506	1.03709
LOC_Os03g48220	Os03g0687700	Ribosome-inactivating protein domain containing protein.	--	--	--	--	OsEnS-52	endosperm-specific gene 52	Inf	9.30894e-05	Up	0	0	0	0	0.771011	0.0518391
LOC_Os03g49560	Os03g0702600	Hypothetical conserved gene.	--	--	--	--	--	--	1.75319	0.0294502	Up	0.15839	0	0.226696	0.769448	0.208779	0.300226
LOC_Os03g50410	Os03g0712000	Similar to Lipase family protein.	--	--	--	--	--	--	Inf	9.30894e-05	Up	0	0	0	0.408927	1.25156	0
LOC_Os03g50880	Os03g0718000	Similar to Anthranilate synthase beta chain.	--	--	ASB2	ANTHRANILATE SYNTHASE BETA-SUBUNIT 2	OASB2	anthranilate synthase beta subunit 2, Anthranilate synthase beta 2 subunit	1.41342	9.30894e-05	Up	2.05296	1.97625	2.91808	4.48554	7.50161	6.46623
LOC_Os03g52380	Os03g0734200	Conserved hypothetical protein.	--	--	--	--	--	--	3.07499	9.30894e-05	Up	0	1.81491	0.432702	1.17341	15.7143	1.93708
LOC_Os03g52390	Os03g0734300	Similar to Proteinase inhibitor type II CEVI57 precursor.	--	--	--	PROTEINASE INHIBITOR I20	--	Proteinase inhibitor I20	4.08792	9.30894e-05	Up	2.88844	8.40736	9.97003	40.1081	303.17	15.3928
LOC_Os03g53800	Os03g0749300	Similar to Exoglucanase precursor.	--	--	--	--	OsBGLU1	periplasmic beta-glucosidase 1	1.00711	9.30894e-05	Up	45.5736	29.9919	31.8325	70.8287	97.9248	44.3754
LOC_Os03g55010	Os03g0757000	UDP-glucuronosyl/UDP-glucosyltransferase domain containing protein.	--	--	--	--	--	UDP-glycosyltransferase 83A1	1.93835	9.30894e-05	Up	11.8276	15.68	12.3493	48.9229	47.4044	55.3325
LOC_Os03g55020	Os03g0757100	UDP-glucuronosyl/UDP-glucosyltransferase family protein.	--	--	--	--	--	--	2.02328	9.30894e-05	Up	0.169082	0.406651	0.341567	1.20789	0.909476	1.57532
LOC_Os03g55040	Os03g0757500	UDP-glucuronosyl/UDP-glucosyltransferase family protein.	--	--	--	--	--	--	1.50654	9.30894e-05	Up	0.432809	0.272621	0.0425109	0.707653	0.615872	0.773284
LOC_Os03g55230	Os03g0760000	Cytochrome P450 family protein.	--	--	CYP81A5	CYTOCHROME P450 81A5	OsCYP81A5	Cytochrome P450 81A5	3.02006	9.30894e-05	Up	1.93952	2.37753	1.53584	14.3064	21.0387	11.6013
LOC_Os03g55240	Os03g0760100	Hypothetical conserved gene.	--	--	CYP81A6	CYTOCHROME P450 81A6	OsCYP81A6	Cytochrome P450 81A6	1.36968	9.30894e-05	Up	28.7246	22.3717	28.4323	42.8102	108.661	51.8648
LOC_Os03g55530	Os03g0764000	Acyl-CoA N-acyltransferase domain containing protein.	--	--	--	--	--	--	2.5074	9.30894e-05	Up	1.56969	1.01812	1.90153	9.32028	7.39462	8.50732
LOC_Os03g55980	Os03g0769700	Uncharacterised conserved protein UCP031279 domain containing protein.	--	--	--	--	--	--	1.13625	0.00101994	Up	0.560636	0.7578	0.751393	1.09236	1.97176	1.4404
LOC_Os03g56090	Os03g0771100	Myb transcription factor domain containing protein.	--	--	--	--	--	--	1.09383	0.0371141	Up	0.21823	0.188961	0	0.253694	0.459964	0.144151
LOC_Os03g56160	Os03g0772600	Similar to Lectin-like receptor kinase 7;2.	--	--	LRK7	LECTIN-LIKE RECEPTOR KINASE 7	OsLRk7, LRk7	lectin-like receptor kinase 7	1.01058	9.30894e-05	Up	9.18912	12.3608	11.8469	22.3868	20.7744	23.3966
LOC_Os03g56500	Os03g0776400	Conserved hypothetical protein.	--	--	--	--	--	--	1.53933	9.30894e-05	Up	1.28842	1.40418	1.06069	3.85808	3.62024	3.30327
LOC_Os03g56580	Os03g0777000	NAC transcription factor, Positive regulation of resistance to blast and bacterial blight	ONAC066	--	NAC66	NAC DOMAIN-CONTAINING PROTEIN 66	ONAC066, ONAC66	NAC domain-containing protein 066, NAC domain-containing protein 66	1.36957	9.30894e-05	Up	1.67174	1.04705	1.55175	3.14364	5.61601	2.14492
LOC_Os03g56600	None	--	--	--	--	--	--	--	1.46672	9.30894e-05	Up	1.56851	3.36217	1.30891	7.78876	6.05867	3.18926
LOC_Os03g57200	Os03g0785900	Similar to Glutathione-S-transferase.	--	--	GSTU1	TAU GLUTATHIONE S-TRANSFERASE 1	OsGSTU1	glutathione transferase U1	1.68137	9.30894e-05	Up	0.243723	0.293364	0.870477	1.24133	2.62278	0.604988
LOC_Os03g57520	None	--	--	--	--	--	--	--	Inf	0.000181619	Up	0	0	0	0	0.814436	0.296725
LOC_Os03g57680	Os03g0790700	Aldehyde oxidase-2.	--	--	--	--	AO	aldehyde oxidase	1.41187	9.30894e-05	Up	2.67497	3.67743	3.73058	7.59535	8.65994	8.72167
LOC_Os03g57950	Os03g0793600	Similar to type I inositol-1, 4,5-trisphosphate 5-phosphatase CVP2.	--	--	--	--	--	--	1.21913	0.000938771	Up	0.146669	0.312576	0.121931	0.159757	0.611793	0.570472
LOC_Os03g58020	Os03g0794300	Acyl-CoA N-acyltransferase domain containing protein.	--	--	--	--	--	--	1.08522	9.30894e-05	Up	9.81062	5.92483	11.8253	20.4654	21.5574	15.7523
LOC_Os03g58110	Os03g0795300	Similar to Extensin protein-like.	--	--	--	--	--	--	1.32313	9.30894e-05	Up	1.49992	1.02206	0.336649	3.24868	2.01239	1.78846
LOC_Os03g58250	Os03g0796900	bZIP transcription factor, Globulin gene promoter in endosperm	REB, OsZIP33, RISBZ2, OsbZIP33	ENDOSPERM BZIP, rice endosperm bZIP, bZIP transcription factor 33, rice seed b-Zipper 2, b-ZIP transcription factor 33	REB	ENDOSPERM BZIP	OsZIP33, RISBZ2, OsbZIP33	rice endosperm bZIP, bZIP transcription factor 33, rice seed b-Zipper 2, b-ZIP transcription factor 33	1.26068	9.30894e-05	Up	15.172	15.1147	11.3693	33.5112	37.47	27.6569
LOC_Os03g58730	None	--	--	--	--	--	--	--	1.37408	9.30894e-05	Up	2.8466	2.79436	3.78907	7.41006	7.62211	8.66524
LOC_Os03g58790	Os03g0802500	ATPase, AAA-type, core domain containing protein.	--	--	--	--	--	Homo sapiens h-bcs1 (BCS1) mitochondrial protein homolog	1.03278	9.30894e-05	Up	7.58464	11.2389	9.78564	27.2718	10.7551	19.7992
LOC_Os03g58850	Os03g0803066	Non-protein coding transcript.	--	--	--	--	--	--	4.45593	9.30894e-05	Up	0.0463313	0.134062	0.619743	4.37125	3.42074	9.63212
LOC_Os03g58890	Os03g0803500	Similar to Prolyl 4-hydroxylase alpha-1 subunit-like protein.	--	--	--	--	--	--	2.22332	9.30894e-05	Up	1.1178	1.17883	1.33712	5.52317	7.35385	3.92945
LOC_Os03g58980	Os03g0804500	Similar to Germin-like protein subfamily T member 1 precursor.	--	--	--	--	GER7, OsGLP3-7, GLP3-7	germin-like protein 7, german-like protein 3-7	1.12065	9.30894e-05	Up	11.298	11.2778	12.6998	30.59	13.8502	31.3651
LOC_Os03g59180	Os03g0806600	Conserved hypothetical protein.	--	--	--	--	--	--	1.35839	9.30894e-05	Up	8.54243	12.5629	8.88917	31.7324	23.9824	20.0519
LOC_Os03g59770	Os03g0812400	EF-Hand type domain containing protein.	--	--	--	--	--	--	1.98113	9.30894e-05	Up	4.94642	4.52997	5.07532	22.9541	16.9892	16.805
LOC_Os03g61150	Os03g0826800	Conserved hypothetical protein.	--	--	--	--	--	--	1.49041	9.30894e-05	Up	114.666	93.6382	104.439	340.519	303.448	224.083
LOC_Os03g61160	Os03g0826900	Conserved hypothetical protein.	--	--	--	--	OsEnS-58	endosperm-specific gene 58	2.50158	9.30894e-05	Up	1.64458	0.951529	2.16818	14.1705	7.54977	4.90739
LOC_Os03g61780	Os03g0833600	X8 domain containing protein.	--	--	--	--	--	--	2.10904	9.30894e-05	Up	0.557251	0.700544	0.420508	3.00004	2.31938	1.83157
LOC_Os03g61910	None	--	--	--	--	--	--	--	3.60867	9.30894e-05	Up	4.92403	6.83751	8.67785	88.6364	76.8835	73.6259
LOC_Os03g62000	None	--	--	--	--	--	--	--	2.61623	9.30894e-05	Up	0.145403	0.105075	0.277296	0.882474	1.14983	1.1704
LOC_Os03g62200	Os03g0838400	Ammonium transporter.	--	--	AMT3;2	AMMONIUM TRANSPORTER 3;2	AMT3;2, OsAMT3;2, OsAMT3.2	AMMONIUM TRANSPORTER 3;2, Ammonium transporter 3 member 2	2.6964	9.30894e-05	Up	1.35501	1.30296	2.46278	11.529	10.7961	10.5003
LOC_Os03g62480	Os03g0841600	UDP-glucuronosyl/UDP-glucosyltransferase family protein.	--	--	--	--	--	--	2.44252	9.30894e-05	Up	0.254014	0	0.498636	1.14745	2.28988	0.606514
LOC_Os03g63760	Os03g0854600	Concanavalin A-like lectin/glucanase domain containing protein.	--	--	XTH24	XYLOGLUCAN ENDOTRANSGLUCOSYDASE/HYDROLASE 24	OsXTH24	xyloglucan endotransglucosylase/hydrolase, xyloglucan endotransglucosylase 24	1.21273	9.30894e-05	Up	2.34737	4.04009	3.21446	8.65761	8.56736	4.77528
LOC_Os03g64150	Os03g0858800	Multi antimicrobial extrusion protein MatE family protein.	--	--	--	--	--	--	2.14474	9.30894e-05	Up	0.13587	0.112017	0.0922283	0.469904	0.357937	0.65899
LOC_Os03g64310	Os03g0861000	Conserved hypothetical protein.	--	--	--	--	OsWD40-98	--	1.16308	0.0360197	Up	0.568336	0.328104	0.432367	0.550662	1.57726	0.815363
LOC_Os04g01140	Os04g0101400	Flavone synthase II (FNSII), Biosynthesis of tricin O-linked conjugates	CYP93G1, OsCYP93G1, OsFNSII, FNSII	P-450 93G1, Cytochrome P450 93G1, Flavone Synthase II	CYP93G1	P-450 93G1	OsCYP93G1, OsFNSII, FNSII	Cytochrome P450 93G1, Flavone Synthase II	1.13722	0.0131267	Up	0.233737	0.126609	0.0591882	0.422246	0.16418	0.323002
LOC_Os04g01470	Os04g0104900	Similar to 0-methyltransferase (EC 2.1.1.6) (Fragment).	--	--	COMTL2	CAFFEIC ACID 3-O-METHYLTRANSFERASE LIKE 2	OsCOMTL2	--	1.38388	9.30894e-05	Up	0.399819	0.983062	0.971541	0.494951	5.59857	0
LOC_Os04g01600	Os04g0106400	NAD(P)-binding domain containing protein.	--	--	--	--	--	--	1.05406	9.30894e-05	Up	7.49956	4.36728	5.50661	11.5074	13.1634	10.9632
LOC_Os04g01850	None	--	--	--	--	--	--	--	2.1983	9.30894e-05	Up	1.13061	3.36202	3.74265	9.87243	12.49	11.9434
LOC_Os04g01874	Os04g0109100	Concanavalin A-like lectin/glucanase domain containing protein.	--	--	RLCK125	RECEPTOR-LIKE CYTOPLASMIC KINASE 125	OsRLCK125	Receptor-like Cytoplasmic Kinase 125	4.34925	9.30894e-05	Up	0.113856	0.121595	0.0720356	2.15372	2.45451	1.58417
LOC_Os04g02920	Os04g0119800	Leucine-rich repeat domain containing protein.	--	--	--	--	--	--	1.20436	9.30894e-05	Up	0.624772	0.796947	0.431113	1.50505	1.49586	1.21889
LOC_Os04g03164	Os04g0121800	Hypothetical conserved gene.	--	--	--	--	--	--	3.07394	9.30894e-05	Up	5.74368	9.7066	5.59497	54.9476	72.0327	48.3397
LOC_Os04g03180	Os04g0122000	Leucine-rich repeat, N-terminal domain containing protein.	--	--	--	--	--	--	1.65869	9.30894e-05	Up	0.676461	1.3711	0.698947	3.64774	2.02474	2.90019
LOC_Os04g03210	Os04g0122200	Similar to OSIGBa0137A06.2 protein.	--	--	--	--	--	--	Inf	9.30894e-05	Up	0	0	0	0.574624	5.337	0.146672
LOC_Os04g03796	Os04g0127100	Peptidase S8, subtilisin-related domain containing protein.	--	--	--	--	OsSub37, SUB37	Subtilisin 37, SUBTILISIN 37	1.69864	9.30894e-05	Up	8.76941	16.0119	10.6527	34.2365	37.9719	40.987
LOC_Os04g03830	Os04g0127500	Serine/threonine protein kinase-related domain containing protein.	--	--	WAK29	WALL-ASSOCIATED KINASE GENE 29	OsWAK29	--	2.99549	9.30894e-05	Up	0.133071	0.524448	0.328396	2.54894	3.6743	1.59146
LOC_Os04g03860	Os04g0127800	Coactivator CBP, KIX domain containing protein.	--	--	--	--	OsMED15_1, MED15_1, OsKIX_3, KIX_3	KIX domain protein 3, Mediator 15_1	2.04039	9.30894e-05	Up	0.042261	0.129929	0.0400738	0.359492	0.289355	0.214649
LOC_Os04g03920	Os04g0128700	Thioredoxin-like fold domain containing protein.	--	--	--	--	--	--	2.12258	9.30894e-05	Up	2.70467	1.88517	2.70078	12.6785	9.4487	9.22374
LOC_Os04g03980	Os04g0128900	Flavin monooxygenase-like enzyme, Auxin biosynthesis	YUCCA7, OsYUCCA7, OsYUC7	YUCCA-LIKE GENE 7, (YUCCA-like gene)	YUCCA7	YUCCA-LIKE GENE 7	OsYUCCA7, OsYUC7, YUC5	(YUCCA-like gene)	1.22933	9.30894e-05	Up	0.323356	0.127174	0.320957	0.44089	0.696856	0.650744
LOC_Os04g06340	None	--	--	--	--	--	--	--	1.05593	0.0158136	Up	8.40571	9.63955	2.71315	13.5546	23.5575	5.51816
LOC_Os04g06734	Os04g0151700	Hypothetical conserved gene.	--	--	--	--	--	--	4.5948	9.30894e-05	Up	0.184295	0.502832	0	4.15704	5.42364	7.05855
LOC_Os04g07110	Os04g0154800	Protein of unknown function DUF594 family protein.	--	--	--	--	--	--	1.04251	9.30894e-05	Up	0.237717	0.517101	0.379952	0.980273	0.274603	1.1544
LOC_Os04g07260	Os04g0156050	--	--	--	--	--	--	--	1.71267	9.30894e-05	Up	0.275699	0.348746	0.482163	1.16535	0.96824	1.62653
LOC_Os04g08330	Os04g0165500	Conserved hypothetical protein.	--	--	--	--	--	--	2.34864	0.00477815	Up	10.8395	12.5262	0	43.409	23.7888	50.3388
LOC_Os04g08415	Os04g0166500	Hypothetical conserved gene.	--	--	--	--	--	--	1.18389	0.00118259	Up	0.557003	0.732924	0.435805	1.67576	0.178056	2.02105
LOC_Os04g09260	Os04g0172400	Transferase family protein.	--	--	AT19	ACYLTRANSFERASE 19	OsAT19, OsAt19	acyltransferase 19	4.36594	9.30894e-05	Up	0.0343129	0	0.162968	0.797174	2.66642	0.56599
LOC_Os04g09540	Os04g0174900	Similar to Acyl-protein thioesterase 2.	--	--	--	--	--	--	1.48038	9.30894e-05	Up	1.04428	0.365711	0.180878	0.644818	2.33523	1.34698
LOC_Os04g09570	Os04g0175400	Conserved hypothetical protein.	--	--	--	--	--	--	2.49707	9.30894e-05	Up	2.14691	2.26258	3.1215	13.366	18.0945	10.5861
LOC_Os04g09900	Os04g0178300	Similar to Isoform 3 of Syn-copalyl diphosphate synthase.	--	--	CPS4	ENT-COPALYL DIPHOSPHATE SYNTHASE 4	OsCPS4, CYC1, OsCYC1, OsCyc1, cpsl3, OsCPSL3, OsCPSsyn, OsCyc1/OsCPS4, OsTPS15, Os-CPS4	rice ent-copalyl diphosphate (CDP) synthase4, ent-copalyl diphosphate synthase 4, ent-copalyl diphosphate synthase like 3, syn-copalyl diphosphate synthase, syn-copalyl diphosphate synthase, cyclase1, cyclase 1, syn-CDP synthase, terpene synthase 15	4.67152	9.30894e-05	Up	0.507759	0.989825	0.496767	10.5061	35.9391	4.3884
LOC_Os04g09920	Os04g0178400	Similar to Cytochrome P450 CYP99A1 (EC 1.14.-.-) (Fragment).	--	--	CYP99A3	P-450 99A3	--	Cytochrome P450 99A3	1.8602	9.30894e-05	Up	0.316829	0.384828	0.506819	1.25897	2.34267	0.738637
LOC_Os04g10000	Os04g0179100	Similar to OSIGBa0109M01.2 protein.	--	--	--	--	OsSDR110C-MS2, SDR110C-MS2, OsMAS1, MAS1	short-chain alcohol dehydrogenase/reductase 110C-MS2, OsSDR110C family member MS2, momilactone A synthase 1	3.08948	9.30894e-05	Up	0.733734	0.412155	0.349419	3.52949	7.73481	1.30098
LOC_Os04g10010	Os04g0179200	Similar to Stem secoisolariciresinol dehydrogenase (Fragment).	--	--	MAS	MOMILACTONE A SYNTHASE	OsMAS, MAS1, OsMAS1, OsMAS/SDR110C-MS1, SDR110C-MS1	Momilactone A synthase 1, Momilactone A synthase	4.97638	9.30894e-05	Up	0	0.272949	0.0735938	1.4995	8.98972	0.487026
LOC_Os04g10060	Os04g0179700	9-beta-pimara-7, 15-diene synthase, Momilactone phytoalexins biosynthesis, Defense response	OsKS4, OsKSL4, OsDTS2	Ent-kaurene synthase 4, Ent-kaurene synthase-like 4, "9-beta-pimara-7, 15-diene synthase", "Syn-pimara-7, 15-diene synthase"	KS4	ENT-KAURENE SYNTHASE 4	OsKS4, KS4, KSL4, OsKSL4, DTS2, OsDTS2, OsTPS16, TPS16	rice ent-kaurene synthase4, Ent-kaurene synthase 4, Ent-kaurene synthase-like 4, Ent-kaurene synthase like-4, "Syn-pimara-7, 15-diene synthase", "9-beta-pimara-7, 15-diene synthase", syn-pimara-7 15-diene synthase, syn Pimaradiene synthase, KAURENE SYNTHASE-LIKE 4, terpene synthase 16	7.76965	0.00418232	Up	0	0.0299394	0	0.712983	5.68889	0.0879546
LOC_Os04g10160	Os04g0180400	Similar to Cytochrome P450 99A2.	--	--	CYP99A2	P-450 99A2	CYP99A2	Cytochrome P450 99A2	4.14652	9.30894e-05	Up	0.0313892	0.452702	0	2.3543	5.36051	0.783764
LOC_Os04g10750	Os04g0186400	Pi transporter, Pi homeostasis, Embryo development, Seed germination	PT4, OsPT4, PHT1-4, OsPht1;4, PHT1-2	PHOSPHATE TRANSPORTER 4, Probable inorganic phosphate transporter 1-4	PT4	PHOSPHATE TRANSPORTER 4	OsPT4, PHT1-4, OsPht1;4, PHT1-2	Probable inorganic phosphate transporter 1-4	2.45088	9.30894e-05	Up	2.21699	2.62617	1.49909	12.6304	12.1104	9.52205
LOC_Os04g10800	Os04g0186800	Similar to OSIGBa0113D21.1 protein.	--	--	PT13	PHOSPHATE TRANSPORTER 13	OsPT13, PHT1-13, OsPht1;13, ORYsa;PHT1;13	Putative inorganic phosphate transporter 1-13, PHOSPHATE TRANSPORTER1;13	4.3633	0.00418232	Up	0.040947	0	0.0194605	0.614715	0.395542	0.212446
LOC_Os04g11780	--	--	--	--	--	--	--	--	Inf	9.30894e-05	Up	0	0	0	0.477675	0.459678	0.3523
LOC_Os04g12010	Os04g0196600	Glycosyltransferase AER61, uncharacterized domain containing protein.	--	--	--	--	--	--	1.54734	9.30894e-05	Up	1.67122	1.62417	1.30374	4.73322	4.45815	4.0913
LOC_Os04g12430	Os04g0200700	Hypothetical protein.	--	--	--	--	--	--	2.05791	9.30894e-05	Up	0.203076	0.168517	0.34142	0.65145	1.02098	1.26785
LOC_Os04g12580	Os04g0202500	Lectin receptor kinase 3, Brown planthopper (BPH) resistance	OsLecRK3	lectin receptor kinase 3	RLCK135	RECEPTOR-LIKE CYTOPLASMIC KINASE 135	OsRLCK135, OsLecRK3, LecRK3	Receptor-like Cytoplasmic Kinase 135, Lectin Receptor Kinase 3	1.54869	9.30894e-05	Up	1.5345	1.58283	1.622	4.45288	4.85204	4.40467
LOC_Os04g13210	Os04g0209200	Similar to MRP-like ABC transporter.	--	--	MRP9	MULTIDRUG RESISTANCE-ASSOCIATED PROTEIN 9	OsABCC9, ABCC9, OsMRP9, OsABCC14, ABCC14	ABC transporter superfamily ABCC subgroup member 9, multidrug resistance-associated protein 9	1.34233	9.30894e-05	Up	1.54919	2.30763	2.10253	2.37428	11.9148	0.69299
LOC_Os04g13220	Os04g0209300	Similar to Glutathione-conjugate transporter AtMRP4.	--	--	MRP10	MULTIDRUG RESISTANCE-ASSOCIATED PROTEIN 10	OsABCC10, OsMRP10	ABC transporter superfamily ABCC subgroup member 10, multidrug resistance-associated protein 10	1.35458	9.30894e-05	Up	1.53351	1.39314	1.62643	3.35912	4.6016	3.5826
LOC_Os04g15690	Os04g0227500	DSBA oxidoreductase family protein.	--	--	--	--	--	--	1.70391	9.30894e-05	Up	22.1524	23.5761	30.7135	95.0031	72.9088	78.2437
LOC_Os04g16722	None	--	--	--	--	--	--	--	1.22165	9.30894e-05	Up	177.794	147.777	274.358	644.349	466.197	596.651
LOC_Os04g17660	Os04g0249600	Similar to senescence-associated protein DIN1.	--	--	STR6	SULFURTRANSFERASE 6	OsStr6, OsRhST, RLD, OsHAC1;2, HAC1;2	Sulfurtransferase 6, rhodanese-related sulfurtransferase, rhodanese-like domain-containing protein, High As Content 1;2	2.48745	9.30894e-05	Up	4.66971	5.5379	4.54234	9.63763	14.7565	57.5394
LOC_Os04g20510	Os04g0273100	Similar to Transposase.	--	--	--	--	--	--	1.21837	0.00777916	Up	0.344504	0.33266	0.769747	1.11899	1.00973	1.2024
LOC_Os04g21840	None	--	--	--	--	--	--	--	1.52054	0.0130557	Up	0.499212	0.242734	1.21149	1.72163	1.64993	2.1742
LOC_Os04g22080	Os04g0288100	Similar to Auxin-binding protein ABP20.	--	--	--	--	--	--	3.93511	9.30894e-05	Up	0.19899	0.694209	0.970216	4.62887	21.1694	2.46638
LOC_Os04g22120	Os04g0288500	Protein kinase, catalytic domain domain containing protein.	--	--	--	--	--	--	2.83648	9.30894e-05	Up	0.453592	1.05712	1.22654	6.70066	8.42201	4.22669
LOC_Os04g22380	Os04g0291000	Similar to predicted protein.	--	--	--	--	--	--	1.2176	9.30894e-05	Up	6.09201	8.16566	6.94625	13.1488	17.4413	17.9181
LOC_Os04g23170	Os04g0297933	Similar to kinase family protein.	--	--	--	--	--	--	Inf	9.30894e-05	Up	0	0	0	0	1.76833	0
LOC_Os04g23630	Os04g0302400	Conserved hypothetical protein.	--	--	--	--	--	--	1.23697	9.30894e-05	Up	0.225835	0.445525	0.214293	0.74724	0.657395	0.660155
LOC_Os04g24220	Os04g0307500	Similar to OSIGBa0113B06.2 protein.	--	--	WAK32	WALL-ASSOCIATED KINASE GENE 32	OsWAK32	--	1.52903	9.30894e-05	Up	5.53464	8.48965	5.67795	21.4078	15.5551	19.2547
LOC_Os04g25060	Os04g0316200	Protein of unknown function DUF26 domain containing protein.	--	--	--	--	--	Membrane-binding protein	1.07869	9.30894e-05	Up	7.92316	14.1355	17.2354	27.2069	28.5784	27.9695
LOC_Os04g25440	Os04g0320700	Similar to Glucosyltransferase (Fragment).	--	--	--	--	--	7-deoxyloganetin glucosyltransferase	1.7743	9.30894e-05	Up	5.09617	6.65952	4.68971	20.7259	16.4582	18.4247
LOC_Os04g25490	Os04g0321100	Similar to H0107B07.6 protein.	--	--	--	--	--	--	1.15523	0.00618506	Up	0.0476847	0.0764149	0.241514	0.446119	0.265168	0.134797
LOC_Os04g25650	Os04g0322100	Protein of unknown function DUF26 domain containing protein.	--	--	--	--	--	Membrane-binding protein	1.27288	9.30894e-05	Up	4.34171	7.33801	8.73717	13.0827	21.5895	13.8637
LOC_Os04g25800	Os04g0324100	UDP-glucuronosyl/UDP-glucosyltransferase family protein.	--	--	--	--	--	--	1.03039	0.000354495	Up	1.36195	0.953443	1.26765	2.1709	2.26171	3.31086
LOC_Os04g26400	--	--	--	--	--	--	--	--	1.83783	0.0160894	Up	0	0.240926	0.119518	0.607996	0.548283	0.118833
LOC_Os04g26920	Os04g0338100	Similar to IN2-2 protein.	--	--	--	--	--	--	1.53356	9.30894e-05	Up	802.72	966.262	876.631	2352.94	2942	2291.76
LOC_Os04g27020	None	--	--	--	--	--	--	--	3.72972	0.00500036	Up	0.101651	0	0.0579714	0.866374	0.624866	0.594502
LOC_Os04g27060	Os04g0339400	Aldo/keto reductase family protein.	--	--	--	--	OsAKR, AKR	aldo-keto reductase	2.7249	9.30894e-05	Up	0.553424	0	1.5155	3.9676	8.29164	1.44147
LOC_Os04g27096	Os04g0340100	Hypothetical conserved gene.	--	--	--	--	--	--	1.99534	9.30894e-05	Up	1.07603	0.981552	0.572711	2.09785	4.52085	3.75778
LOC_Os04g28360	None	--	--	--	--	--	--	--	Inf	0.00221221	Up	0	0	0	0	10.3532	4.04168
LOC_Os04g28780	Os04g0356600	Similar to OSIGBa0105P02.3 protein.	--	--	--	--	--	--	1.38958	9.30894e-05	Up	0.36031	0.430204	0.13466	1.19312	0.335479	0.863172
LOC_Os04g29580	Os04g0365100	Similar to OSIGBa0135K14.8 protein.	--	--	WAK37	WALL-ASSOCIATED KINASE GENE 37	OsWAK37	--	1.76613	9.30894e-05	Up	0.255343	0.200785	0.0550635	0.583706	0.183408	0.950491
LOC_Os04g29680	Os04g0366000	Similar to OSIGBa0110B10.6 protein.	--	--	--	--	--	--	1.85122	9.30894e-05	Up	0.0590544	0.726491	0.0784497	1.2337	0.642868	1.21188
LOC_Os04g29930	Os04g0367600	--	--	--	--	--	--	--	3.17346	0.000691063	Up	0	0.0933456	0	0.0939606	0.468821	0.27445
LOC_Os04g30240	Os04g0370900	Similar to H0607F01.5 protein.	--	--	--	--	--	--	2.24769	9.30894e-05	Up	11.1732	23.0062	17.5766	84.7236	73.7371	84.9254
LOC_Os04g30250	Os04g0371000	Four-helical cytokine family protein.	--	--	--	--	--	--	1.86712	9.30894e-05	Up	3.57001	7.14466	4.12944	19.6322	15.9479	22.2831
LOC_Os04g30330	None	--	--	--	--	--	--	--	1.13285	9.30894e-05	Up	0.423047	1.42443	0.583146	1.35229	1.61609	2.315
LOC_Os04g30340	None	--	--	--	--	--	--	--	1.42179	0.0302511	Up	0	0.347466	0.0624995	0.0954844	0.345748	0.651631
LOC_Os04g30490	Os04g0373400	Similar to MATE efflux family protein, expressed.	--	--	--	--	--	--	1.01564	9.30894e-05	Up	1.90368	1.97374	5.69206	7.31427	8.5597	3.39991
LOC_Os04g31030	Os04g0379600	Defence response, Rin4 domain containing protein.	--	--	--	--	--	--	1.35719	9.30894e-05	Up	15.0247	20.0286	17.188	44.6807	44.06	43.6255
LOC_Os04g31120	Os04g0380300	Kelch-type beta propeller domain containing protein.	--	--	--	--	OsFbox203, Os_F0600	F-box protein 203	1.2291	9.30894e-05	Up	23.1206	25.7817	20.2759	53.1117	57.3805	49.8675
LOC_Os04g31340	Os04g0382300	Similar to SNF1-related protein kinase regulatory gamma subunit 1 (AKIN gamma1) (AKING1).	--	--	--	--	OsCBSCBS3	cystathionine b-synthase domain containing protein OsCBSCBS3, CBS domain containing protein OsCBSCBS3	1.01582	9.30894e-05	Up	22.6612	24.906	25.1075	53.2618	44.7365	47.2277
LOC_Os04g31610	Os04g0385600	Tetratricopeptide-like helical domain containing protein.	--	--	--	--	Os_F0796	--	1.06342	9.30894e-05	Up	5.19199	3.82976	4.29143	9.44126	9.31714	8.73089
LOC_Os04g31760	Os04g0387000	Hypothetical conserved gene.	--	--	--	--	--	--	1.12384	9.30894e-05	Up	14.9595	20.6771	11.9371	33.3023	32.8322	36.4037
LOC_Os04g32030	Os04g0390100	Heavy metal transport/detoxification protein domain containing protein.	--	--	--	--	--	--	1.26282	9.30894e-05	Up	0.927682	0.837619	1.40322	2.76815	2.17786	2.57079
LOC_Os04g32740	Os04g0399300	Similar to Nudix hydrolase 13, mitochondrial precursor (EC 3.6.1.-) (AtNUDT13).	--	--	--	--	--	--	2.12736	9.30894e-05	Up	3.73745	3.52535	4.96183	20.038	17.8996	14.8879
LOC_Os04g33240	Os04g0405300	Similar to Stem secoisolariciresinol dehydrogenase (Fragment).	--	--	--	--	OsSDR110C-MS3, SDR110C-MS3	short-chain alcohol dehydrogenase/reductase 110C-MS3, OsSDR110C family member MS3	2.51449	9.30894e-05	Up	1.00283	1.68246	1.2637	3.35903	16.0572	2.93804
LOC_Os04g33880	Os04g0415200	TB2/DP1 and HVA22 related protein family protein.	--	--	--	--	--	--	1.01227	9.30894e-05	Up	5.89757	4.63075	7.72067	11.7038	14.1743	10.5213
LOC_Os04g34230	Os04g0419550	Zinc finger, RING-type domain containing protein.	--	--	--	--	--	--	1.87636	9.30894e-05	Up	0.0499852	0.216476	0.427994	0.872076	0.921948	0.731668
LOC_Os04g34370	Os04g0420900	Similar to H0525E10.7 protein.	--	--	--	--	--	--	1.25771	9.30894e-05	Up	0.45014	0.724303	0.268126	1.22483	0.974121	1.21169
LOC_Os04g35030	Os04g0429600	Putative cellulose synthase-like protein H3.	--	--	CSLH3	CELLULOSE SYNTHASE LIKE H3	OsCslH3, OsCSLH3	--	6.47931	0.00669495	Up	0	0	0.0323053	0.625646	1.61413	0.619599
LOC_Os04g35130	Os04g0430600	Similar to OSIGBa0160I14.1 protein.	--	--	--	--	--	--	1.22872	9.30894e-05	Up	8.01794	2.82384	6.68142	15.7624	14.4668	10.2931
LOC_Os04g36600	Os04g0443200	Protein of unknown function DUF538 family protein.	--	--	--	--	--	--	1.33187	9.30894e-05	Up	3.32834	3.12929	3.01986	8.62547	7.54705	7.4019
LOC_Os04g36670	Os04g0444300	Similar to ARGOS.	--	--	--	--	OsARGOS	--	2.99532	0.000269076	Up	0.04914	0.0945806	0.186987	1.57166	0.474752	0.556817
LOC_Os04g37490	Os04g0447700	Similar to Polyketide reductase.	--	--	--	--	--	--	1.56253	9.30894e-05	Up	5.08857	3.50386	4.95057	9.38666	24.4569	5.70698
LOC_Os04g37550	Os04g0448300	Peptidase A1 domain containing protein.	--	--	--	--	--	--	1.49874	9.30894e-05	Up	0.761876	0.654636	0.492639	1.33359	1.65104	2.35245
LOC_Os04g37700	Os04g0450000	Zinc finger, FYVE/PHD-type domain containing protein.	--	--	--	--	--	--	1.20854	9.30894e-05	Up	1.97326	1.7342	3.69588	6.21738	9.67226	1.01586
LOC_Os04g37760	Os04g0450600	Similar to H0818E04.21 protein.	--	--	--	--	--	--	2.42176	9.30894e-05	Up	1.32729	1.90147	2.20571	9.05182	14.9205	4.8316
LOC_Os04g37770	Os04g0450701	Hypothetical protein.	--	--	AGP4	ARABINOGALACTAN PROTEIN 4	OsAGP4	Arabinogalactan protein 4	2.76608	9.30894e-05	Up	0.49288	0.416624	0.354279	4.56579	1.67962	2.23083
LOC_Os04g37980	Os04g0452700	Similar to Monosaccharide transporter 1.	--	--	MST1	MONOSACCHARIDE TRANSPORTER 1	OsMST1	monosaccharide transporter 1	2.57206	9.30894e-05	Up	0.528218	1.42851	0.752527	5.06478	5.33371	5.55362
LOC_Os04g37990	Os04g0453200	Similar to Monosaccharide transporter 1.	--	--	--	--	--	--	1.11703	9.30894e-05	Up	6.85091	7.4653	7.37091	15.766	15.2568	15.4877
LOC_Os04g38530	Os04g0458300	Similar to OSIGBa0097P08.2 protein.	--	--	--	--	GalM4	--	1.38825	9.30894e-05	Up	11.9594	13.1762	17.7715	35.7117	35.9739	38.2656
LOC_Os04g38540	Os04g0458600	Similar to ORW1943Ba0077G13.3 protein.	--	--	--	--	--	--	4.38596	9.30894e-05	Up	0.405402	0.205228	0.852079	8.50705	14.1535	7.9145
LOC_Os04g39300	Os04g0468000	Similar to OSIGBa0128P10.7 protein.	--	--	--	--	--	--	2.66807	9.30894e-05	Up	9.34259	11.6666	7.60479	75.8369	36.6699	65.1034
LOC_Os04g39320	Os04g0468600	Hypothetical conserved gene.	--	--	--	--	--	--	2.25189	9.30894e-05	Up	37.358	50.9128	36.6674	220.199	162.025	208.225
LOC_Os04g39430	Os04g0469800	Cytochrome P450 superfamily protein, CYP724B1, Brassinosteroid (BR) biosynthesis, Control of panicle architecture and seed size	D11, d11(d8), dwf10, d8, D11/CYP724B1, d11, CYP724B1	DWARF SHINKANEAIKOKU OR NOHRIN 28, shinkaneaikoku or nohrin 28 dwarf, DWARF SHINKANEAIKOKU OR NOHRIN 28, OsDWARF11, dwarf-11, Cytochrome P450 724B1, Dwarf protein 11, cytochrome P450 CYP724B1, DWARF11, CLUSTERED PRIMARY BRANCH 1	D11	DWARF SHINKANEAIKOKU OR NOHRIN 28	d11(d8), dwf10, d8, D11/CYP724B1, d11, CYP724B1, GNS4, OsD11, PMM1, OsPMM1, PMM1/D11, NBG4, OsCPB1, CPB1, CPB1/D11	shinkaneaikoku or nohrin 28 dwarf, DWARF SHINKANEAIKOKU OR NOHRIN 28, OsDWARF11, dwarf-11, Cytochrome P450 724B1, Dwarf protein 11, cytochrome P450 CYP724B1, DWARF11, grain number and size on chromosome 4, Panicle Morphology Mutant 1, Notched Belly Grain 4, CLUSTERED PRIMARY BRANCH 1	1.12526	9.30894e-05	Up	0.662701	0.595542	0.875338	2.309	0.860114	1.49271
LOC_Os04g39540	Os04g0471300	Similar to H0418A01.6 protein.	--	--	--	--	--	--	1.07554	9.30894e-05	Up	8.84107	8.2056	9.51064	22.463	18.5876	14.2645
LOC_Os04g39840	Os04g0474500	Glycosyl hydrolase family 1 (GH1) beta-glucosidase, Seed germination, Root elongation, Drought tolerance	Os4BGlu10	&beta;-Glucosidase 10, beta-glucosidase 10	BGLU10	BETA-GLUCOSIDASE 10	Os4bglu10, Os4BGlu10	beta-glucosidase 10	1.13989	0.00290169	Up	0.160248	0.141201	0.0887232	0.470323	0.175864	0.20121
LOC_Os04g39880	Os04g0474800	Similar to OSIGBa0135C13.7 protein.	--	--	BGLU12	BETA-GLUCOSIDASE 12	Os4bglu12, Os4BGlu12, 4BGlu12, OsTAGG2, TAGG2	beta-glucosidase 12, tuberonic acid glucoside beta-glucosidase 2, tuberonic acid glucoside hydrolyzing beta-glucosidase 2	1.10838	9.30894e-05	Up	32.6887	32.1669	33.4158	66.2721	76.7473	66.5689
LOC_Os04g39980	Os04g0475600	2OG-Fe(II) oxygenase domain containing protein.	--	--	--	--	--	--	1.37705	9.30894e-05	Up	8.36804	2.95888	7.49036	9.09823	23.5267	15.7683
LOC_Os04g40340	Os04g0479700	Similar to Phosphomethylpyrimidine kinase/thiamin-phosphate pyrophosphorylase.	--	--	--	--	--	--	2.12321	0.0130557	Up	0.324555	0	0	0.895571	0.190231	0.720269
LOC_Os04g40390	None	--	--	--	--	--	--	--	2.55197	0.00252032	Up	0.173394	0	0.166052	0.563237	1.01644	0.385155
LOC_Os04g40410	Os04g0480200	Partner protein for high-affinity nitrate transport, Determination of root growth and development in a nitrate-dependent manner	OsNAR2.2	high-affinity nitrate transporter-activating protein 2.2	NAR2.2	ACTIVATOR FOR NRT2	OsNAR2.2, OsNRT3.1B	activator for NRT2, high-affinity nitrate transporter-activating element 2.2	1.68831	0.0331186	Up	0.189008	0	0.270932	0.459669	0.33227	0.672996
LOC_Os04g40470	Os04g0480700	Cytochrome P450 family protein.	--	--	--	--	--	--	1.15628	9.30894e-05	Up	0.758116	0.254323	0.66995	0.768064	2.07447	0.864239
LOC_Os04g40520	Os04g0481100	Similar to H0510A06.3 protein.	--	--	--	--	--	--	1.07455	9.30894e-05	Up	10.6184	9.83514	9.74318	18.4007	26.6341	18.1892
LOC_Os04g40960	Os04g0486700	--	--	--	--	--	--	--	2.02724	0.0094798	Up	0	0	0.235561	0.558817	0	0.390684
LOC_Os04g40990	Os04g0486950	Similar to Malate synthase.	--	--	MS	MALATE SYNTHASE	MLS, OsMLS, OsMS	malate synthase	3.57034	9.30894e-05	Up	0.914664	0.572259	1.58513	15.8869	12.0943	8.05513
LOC_Os04g41229	Os04g0489600	Hypothetical conserved gene.	--	--	--	--	OsbHLH111	basic helix-loop-helix protein 111	1.08393	9.30894e-05	Up	4.95133	7.40931	7.01212	12.9202	12.9007	15.2363
LOC_Os04g41380	Os04g0491100	NB-ARC domain containing protein.	--	--	--	--	--	--	1.68136	9.30894e-05	Up	0.234262	0.345086	0.185091	0.65663	1.2475	0.521395
LOC_Os04g41390	Os04g0491150	--	--	--	--	--	--	--	1.59945	0.0326587	Up	0	0	1.09385	1.66622	1.39317	0.218005
LOC_Os04g41620	Os04g0493400	Similar to Chitinase.	--	--	CHT4	CHITINASE 4	Cht4(t)*(Chi4), Chi4, Cht4, OsChia2b, Chi-4, CHIT2, OsCHIT2, PR3, OsPR3	Chitinase4, Chitinase IIb, Chitinase 4, Pathogenesis related (PR)-3 chitinase 4, Chitinase-4, PR-3 CLASS IV CHITINASE, Chitinase-4(novel type)	2.86371	0.00182043	Up	0.236559	0.0854145	0	0.372872	1.32475	0.615033
LOC_Os04g41680	Os04g0494100	Similar to Chitinase.	--	--	CHT5	CHITINASE 5	Cht5, OsChia4a, OsChitIVa, Chia4a, ChitIVa, CHIT3, OsCHIT3	Chitinase5, Chitinase 5, Pathogenesis related (PR)-3 chitinase 5, Pathogenesis related-3 chitinase 5, PR-3 chitinase 5, Class IV chitinase a, Chitinase IVa, Endochitinase A	2.80274	9.30894e-05	Up	0.305009	0.117483	0.0871498	0.621391	2.57225	0.317271
LOC_Os04g41990	Os04g0497350	Similar to H0306B06.12 protein.	--	--	ATG10A	AUTOPHAGY ASSOCIATED GENE 10A	OsATG10a, Atg10a	autophagy 10a, AUTOPHAGY RELATED10a	1.01348	9.30894e-05	Up	5.76499	6.61084	6.13519	13.8241	12.2589	9.82099
LOC_Os04g42040	Os04g0498000	Protein of unknown function DUF828, plant family protein.	--	--	--	--	--	--	1.76614	9.30894e-05	Up	0.888637	0.311484	0.770946	2.74749	2.44922	1.41669
LOC_Os04g42250	Os04g0500700	Similar to Hydroxyanthranilate hydroxycinnamoyltransferase 3.	--	--	HCT1	HYDROXYCINNAMOYLTRANSFERASE 1	OsHCT1	Hydroxycinnamoyltransferase 1, hydroxycinnamoyl CoA:shikimate/quinate hydroxycinnamoyl transferase 1	1.17302	9.30894e-05	Up	11.2823	12.3598	13.3652	27.2187	33.7156	21.6868
LOC_Os04g43070	Os04g0509600	Ammonium transporter, Ammonium uptake, Ammonium transport	AMT1;1, OsAMT1;1, OsAMT1:1, OsAMT1, AMT1-1, AMT1, OsAMT1p, OsAMT1-1, Osamt1-1, "OsAMT1, 1", OsAMT1.1	AMMONIUM TRANSPORTER-1;1, ammonium transporter-1;1, ammonium transporter 1;1, Ammonium transporter 1 member 1, Ammonium transporter-1, ammonium transporter 1-1, "NH4+ transporter 1, 1", NH4+ transporter 1	AMT1;1	AMMONIUM TRANSPORTER-1;1	OsAMT1;1, OsAMT1:1, OsAMT1, AMT1-1, AMT1, OsAMT1p, OsAMT1-1, Osamt1-1, "OsAMT1, 1", OsAMT1.1, AMT1.1, FCO12	ammonium transporter-1;1, ammonium transporter 1;1, Ammonium transporter 1 member 1, Ammonium transporter-1, ammonium transporter 1-1, "NH4+ transporter 1, 1", NH4+ transporter 1, Functioning in Cesium Over-transport 12	1.27792	9.30894e-05	Up	8.32879	8.06118	10.2548	26.1883	16.0985	21.5521
LOC_Os04g43200	Os04g0511200	EFA27 for EF hand, abscisic acid, 27kD.	--	--	--	--	EFA27	EF-hand, abscisic acid responsive 27-kDa protein. C18 hydroxylase	1.1972	9.30894e-05	Up	3.33565	2.0148	2.80141	1.32379	15.3972	1.74914
LOC_Os04g43410	Os04g0513900	Glycoside hydrolase, family 1 protein.	--	--	BGLU18	BETA-GLUCOSIDASE 18	Os4bglu18, Os4Bglu18, Os4BGlu18	beta-glucosidase 18	3.3519	9.30894e-05	Up	0.226806	0.456196	0.274388	1.39795	7.78594	0.758588
LOC_Os04g43550	Os04g0515400	NTP pyrophosphohydrolase MazG, putative catalytic core domain containing protein.	--	--	--	--	--	--	1.61002	9.30894e-05	Up	2.48826	2.96064	4.92366	10.8176	10.781	9.72317
LOC_Os04g43760	Os04g0518100	Phenylalanine ammonia-lyase.	--	--	--	--	OsPAL02, PAL02, OsPAL5, PAL5, OsPAL2. PAL2	Phenylalanine ammonia-lyase 02	1.32894	9.30894e-05	Up	10.4749	10.0284	11.6888	35.3473	25.7652	18.7378
LOC_Os04g43820	Os04g0518600	Similar to OSIGBa0102I15.5 protein.	--	--	--	--	--	--	1.43343	0.000439716	Up	0.749717	0.334136	0.497045	0.899174	2.33265	0.988183
LOC_Os04g44050	None	--	--	--	--	--	--	--	1.36197	0.021682	Up	0.0477698	0.27649	0.410895	0	0.881781	0.998004
LOC_Os04g44120	None	--	--	--	--	--	--	--	2.70126	0.0185213	Up	0	0.427963	1.29207	4.79274	5.20167	1.07773
LOC_Os04g44250	None	--	--	--	--	--	--	--	4.00439	9.30894e-05	Up	0.0898488	0	0.119505	0.191371	2.99803	0.135529
LOC_Os04g44300	Os04g0524500	Oligopeptide transporter OPT superfamily protein.	--	--	YSL13	YELLOW STRIP-LIKE GENE 13	OsYSL13, OsYs12	rice YSL (yellow stripe-like) gene 13, Probable metal-nicotianamine transporter YSL13, Protein YELLOW STRIPE LIKE 13, yellow stripe 1-like transporter 13	2.09091	9.30894e-05	Up	8.43344	9.29352	10.5662	41.9818	39.3119	37.6019
LOC_Os04g44320	Os04g0524600	Oligopeptide transporter OPT superfamily protein.	--	--	YSL12	YELLOW STRIP-LIKE GENE 12	OsYSL12, OsYs11	rice YSL (yellow stripe-like) gene 12, Probable metal-nicotianamine transporter YSL12, Protein YELLOW STRIPE LIKE 12, yellow stripe 1-like transporter 12	2.10345	9.30894e-05	Up	1.2522	1.06248	0.695713	5.7604	3.08001	4.02424
LOC_Os04g44500	Os04g0526800	GRAM domain containing protein.	--	--	--	--	--	--	1.28699	0.00118259	Up	0.333565	0.2044	0.375447	0.38243	1.27866	0.544813
LOC_Os04g44510	Os04g0527000	GRAM domain containing protein.	--	--	--	--	--	--	1.31768	9.30894e-05	Up	1.26733	1.28154	1.59971	2.92058	4.34211	2.96698
LOC_Os04g44924	Os04g0531750	Similar to OSIGBa0125M19.13 protein.	--	--	--	--	--	--	1.3628	9.30894e-05	Up	17.3038	15.5573	13.8408	41.4514	45.1768	32.0427
LOC_Os04g44980	Os04g0532100	Short-chain dehydrogenase/reductase SDR domain containing protein.	--	--	--	--	--	--	1.16074	0.00244322	Up	0.288134	0.0252122	0.473602	0.761814	0.529168	0.445392
LOC_Os04g45020	Os04g0532800	Myb transcription factor domain containing protein.	--	--	--	--	R2R3-MYB	--	1.22363	9.30894e-05	Up	0.115347	0.573212	0.529793	0.74464	1.35053	0.725182
LOC_Os04g45590	Os04g0538900	Glyoxalase/bleomycin resistance protein/dioxygenase domain containing protein.	--	--	GLYI5	GLYOXALASE I-5	OsGLYI5	glyoxalase I-5	2.02689	9.30894e-05	Up	0.388545	0.327989	0.742806	0.75612	4.39733	0.738095
LOC_Os04g45920	Os04g0543000	Similar to Protein kinase.	--	--	RLCK155	RECEPTOR-LIKE CYTOPLASMIC KINASE 155	OsRLCK155	Receptor-like Cytoplasmic Kinase 155	1.18741	0.00647413	Up	0.411226	0.162746	0.321363	0.95927	0.584005	0.466837
LOC_Os04g45980	Os04g0544000	Hypothetical conserved gene.	--	--	--	--	--	--	1.63241	9.30894e-05	Up	4.89779	2.19018	1.02956	6.66037	9.45258	8.7281
LOC_Os04g46680	Os04g0552700	Zinc finger, C2H2-type domain containing protein.	--	--	DLN118	DLN REPRESSOR 118	OsDLN118	DLN repressor 118, DLN motif protein 118	1.3826	9.30894e-05	Up	0.275677	0.265256	0.48064	0.534229	1.15003	0.954111
LOC_Os04g46980	Os04g0556500	cis-Zeatin-O-glucosyltransferase, Catalyze O-glucosylation of cZ and cZ-riboside	CZOGT1, OscZOGT1, cZOGT1	CIS-ZEATIN O-GLUCOSYLTRANSFERASE 1, cis-zeatin O-glucosyltransferase 1, cZ-O-glucosyltransferase 1	CZOGT1	CIS-ZEATIN O-GLUCOSYLTRANSFERASE 1	OscZOGT1, cZOGT1	cis-zeatin O-glucosyltransferase 1, cZ-O-glucosyltransferase 1	1.01119	9.30894e-05	Up	3.72276	2.20822	3.38766	5.92782	4.99495	7.64145
LOC_Os04g47310	Os04g0560700	Conserved hypothetical protein.	--	--	--	--	--	--	1.00075	9.30894e-05	Up	25.0359	22.5792	26.2453	56.9189	51.9655	37.1128
LOC_Os04g47770	Os04g0565400	cis-Zeatin-O-glucosyltransferase, Catalyze O-glucosylation of cZ and cZ-riboside	CZOGT3, OscZOGT3, cZOGT3	CIS-ZEATIN O-GLUCOSYLTRANSFERASE 3, cis-zeatin O-glucosyltransferase 3, cZ-O-glucosyltransferase 3	CZOGT3	CIS-ZEATIN O-GLUCOSYLTRANSFERASE 3	OscZOGT3, cZOGT3	cis-zeatin O-glucosyltransferase 3, cZ-O-glucosyltransferase 3	1.37217	9.30894e-05	Up	7.70616	11.3854	9.14572	19.8921	23.4811	28.9892
LOC_Os04g48270	Os04g0571300	Cyclin-like F-box domain containing protein.	--	--	--	--	OsFbox228, Os_F0553	F-box protein 228	2.46302	9.30894e-05	Up	11.1835	8.99888	11.3129	66.8397	67.8989	35.7323
LOC_Os04g48360	Os04g0572500	Similar to OSIGBa0147H17.2 protein.	--	--	--	--	--	--	2.24285	0.000608768	Up	0.0402229	0	0.267609	0.506419	0.423864	0.512191
LOC_Os04g48380	Os04g0572800	Similar to OSIGBa0147H17.4 protein.	--	--	--	--	--	--	2.30232	0.000524471	Up	0.120619	0	0.345313	1.17203	0.600645	0.49544
LOC_Os04g48390	Os04g0573000	SPX-MFS protein, Phosphate transporter, Pi homeostasis	OsSPX-MFS1	SPX-MFS protein 1	--	--	OsSPX-MFS1, SPX-MFS1	SPX-MFS protein 1	1.75482	9.30894e-05	Up	0.654511	0.716021	0.649491	1.67461	4.41972	0.814832
LOC_Os04g48460	Os04g0573900	Putative cytochrome P450, CYP704A3, Target gene of miRNA (osa-miRf10422-akr), Control of seed length	CYP704A3	Cytochrome P450 704A3	CYP704A3	P-450 704A3	OsCYP704A3	Cytochrome P450 704A3	2.27334	9.30894e-05	Up	3.42852	4.13118	3.80663	17.26	19.29	17.8141
LOC_Os04g48480	Os04g0574100	Exostosin-like family protein.	--	--	--	--	--	--	1.3009	9.30894e-05	Up	0.140581	0.378402	0.106763	0.489659	0.493706	0.542872
LOC_Os04g49194	Os04g0581000	Similar to Flavanone 3-hydroxylase (Fragment).	--	--	2ODD3	2-OXOGLUTARATE-DEPENDENT DIOXYGENASE 3	2-ODD3, Os2-ODD3, Os2ODD3	2-oxoglutarate-dependent dioxygenase 3	3.12754	9.30894e-05	Up	3.67784	5.72549	7.57511	55.8642	54.5206	36.3555
LOC_Os04g49210	Os04g0581100	2OG-Fe(II) oxygenase domain containing protein.	--	--	--	--	OsS3H, S3H, 2-ODD1, Os2-ODD1, 2ODD1, Os2ODD1	SALICYLIC ACID 3 HYDROXYLASE, 2-oxoglutarate-dependent dioxygenase 1	3.80379	9.30894e-05	Up	0.0796682	0.612811	0.469078	1.98931	13.4026	0.705663
LOC_Os04g49739	Os04g0587300	Similar to Purine permease-like protein.	--	--	PUP10	PURINE PERMEASE 10	OsPUP10	purine permease 10, PUP-type cytokinin transporter 10	1.91823	9.30894e-05	Up	0.232676	0.447678	0.623363	1.76208	1.04024	2.07552
LOC_Os04g49748	Os04g0587400	Protein of unknown function DUF250 domain containing protein.	--	--	PUP6	PURINE PERMEASE 6	OsPUP6	purine permease 6, PUP-type cytokinin transporter 6	1.52916	9.30894e-05	Up	15.2999	20.1977	15.004	51.2999	44.5534	48.2613
LOC_Os04g49890	None	--	--	--	--	--	--	--	1.41083	9.30894e-05	Up	2.90647	3.14594	4.95275	7.83058	11.0529	10.1027
LOC_Os04g49980	Os04g0589800	Late embryogenesis abundant (LEA) group 1 family protein.	--	--	LEA1	LATE EMBRYOGENESIS ABUNDANT PROTEIN 1	OsLEA1	late embryogenesis abundant protein 1	2.34333	0.00813667	Up	0.398156	0	0.0951706	0.193744	2.27502	0
LOC_Os04g50060	Os04g0590400	GRAS transcription factor, Drought stress response	OsGRAS23, GRAS23	GRAS transcription factor 23	GRAS23	GRAS PROTEIN 23	OsGRAS23, OsGRAS-23, GRAS-23	GRAS transcription factor 23, GRAS protein 23	1.38164	9.30894e-05	Up	1.33484	1.079	2.01511	3.22772	4.16509	4.0254
LOC_Os04g50930	Os04g0597400	Similar to OSJNba0093F12.10 protein.	--	--	--	--	--	--	1.03091	9.30894e-05	Up	2.24083	2.19623	1.60248	3.43539	4.36921	4.39978
LOC_Os04g50940	Os04g0597600	Nitrate transporter, Regulation of tiller number and grain yield	OsNPF7.4b, OsNPF7.4	--	PTR5	PROTEIN TRANSPORTER 5	OsPTR5, OsNPF7.4, NPF7.4	NITRATE TRANSPORTER 1/PEPTIDE TRANSPORTER 7.4	2.44404	9.30894e-05	Up	0.661827	0.663893	0.714356	1.75956	8.36613	0.862343
LOC_Os04g50950	Os04g0597800	TGF-beta receptor, type I/II extracellular region family protein.	--	--	PTR6	PROTEIN TRANSPORTER 6	OsPTR6, OsNRT1;2, NRT1;2, OsNPF7.3, NPF7.3	PTR/NRT1 transporter 6, nitrate transporter 1/peptide transporter family 7.3, PTR/NRT1 family 7.3, NITRATE TRANSPORTER 1/PEPTIDE TRANSPORTER 7.3	3.42293	9.30894e-05	Up	0.130222	0.325447	0.0123595	1.77621	1.50913	1.6799
LOC_Os04g51340	Os04g0602500	Similar to Pectin acetylesterase.	--	--	--	--	--	--	1.22912	0.00777916	Up	0.303442	0.064842	0.0480367	0.358996	0.236836	0.365438
LOC_Os04g51460	Os04g0604300	Similar to Xyloglucan endotransglucosylase/hydrolase protein 24 precursor (EC 2.4.1.207) (At-XTH24) (XTH-24) (Meristem protein 5) (MERI-5 protein) (MERI5 protein) (Endo-xyloglucan transferase) (Xyloglucan endo-1, 4-beta-D-glucanase).	--	--	XTH9	XYLOGLUCAN ENDOTRANSGLUCOSYDASE/HYDROLASE 9	OsXTH9, OsXET9, XTH1, OsXTH1	xyloglucan endotransglucosylase/hydrolase, xyloglucan endotransglucosylase 9, xyloglucan endotransglycosylase 1, XYLOGLUCAN ENDOTRANSGLUCOSYLASE-HYDROLASE 9	1.16819	9.30894e-05	Up	11.7069	0.742476	8.33789	16.9609	16.8402	12.2599
LOC_Os04g51830	Os04g0607600	High-affinity K+ transporter (HKT) family protein, Na+ exclusion from leaf blade upon salt stress	HKT7, OsHKT7, OsHKT1;4	HIGH-AFFINITY K+ TRANSPORTER 7, Oryza sativa High-affinity K+ Transporter 7, Probable cation transporter HKT7	HKT7	HIGH-AFFINITY K+ TRANSPORTER 7	OsHKT7, OsHKT1;4, HKT1;4	Oryza sativa High-affinity K+ Transporter 7, Probable cation transporter HKT7	1.22502	9.30894e-05	Up	0.19427	0.149387	0.233548	0.275627	0.886897	0.195121
LOC_Os04g51920	Os04g0608600	Alkyl hydroperoxide reductase subunit C/ Thiol specific antioxidant domain containing protein.	--	--	--	--	--	--	1.35341	9.30894e-05	Up	18.0427	16.8149	24.7829	63.4738	46.2307	40.4527
LOC_Os04g52190	Os04g0611400	Similar to Vacuolar sorting receptor 7 precursor (AtVSR7) (Epidermal growth factor receptor-like protein 3) (AtELP3) (BP80-like protein f) (AtBP80f).	--	--	--	--	--	Vacuolar sorting receptor homolog	1.32607	9.30894e-05	Up	7.88366	9.34758	8.46114	24.5973	18.2204	21.3467
LOC_Os04g52640	Os04g0616700	Hypothetical conserved gene.	--	--	--	--	--	--	1.04393	9.30894e-05	Up	17.0881	23.4169	20.9884	45.029	38.3426	42.0557
LOC_Os04g52780	Os04g0618700	Protein kinase, core domain containing protein.	--	--	--	--	Os-FLS2, FLS2, OsFLS2	flagellin sensitive2	2.81932	9.30894e-05	Up	0.0757827	0.019854	0.026123	0.459391	0.0302358	0.356264
LOC_Os04g52950	Os04g0620600	Similar to NOI protein.	--	--	--	--	OsSTA132	--	1.06164	0.000439716	Up	1.29911	1.32197	0.656189	2.73661	1.86446	2.15358
LOC_Os04g53130	Os04g0622800	Similar to bromodomain containing protein.	--	--	--	--	--	--	2.38224	0.00690694	Up	0.143794	0.0615495	0.152214	0.961225	0.280723	0.513872
LOC_Os04g53210	Os04g0623500	Similar to H0215F08.7 protein.	--	--	GLO3	GLYCOLATE OXIDASE 3	GLO3, OsGLO3	Glycolate oxidase 3	2.22304	9.30894e-05	Up	1.13585	1.76574	1.34951	3.70851	12.1285	3.86189
LOC_Os04g53720	Os04g0629300	Similar to H0303G06.18 protein.	--	--	--	--	SnRK2	SnRK2 subfamily protein, SNF1-related protein kinase 2 subfamily protein	1.35421	9.30894e-05	Up	1.08543	1.432	1.77676	3.07713	4.82731	2.91902
LOC_Os04g53830	Os04g0630600	Similar to H0323C08.16 protein.	--	--	--	--	OsSTA134	--	1.99307	9.30894e-05	Up	0.217861	0.353053	0.34894	1.64431	1.04731	1.06066
LOC_Os04g53850	Os04g0630800	Similar to Anthocyanidin reductase.	--	--	--	--	--	--	2.00614	9.30894e-05	Up	4.3842	4.43004	5.30262	16.9701	19.7093	14.4135
LOC_Os04g53860	Os04g0630900	Similar to H0105C05.3 protein.	--	--	--	--	--	--	1.8405	9.30894e-05	Up	1.58793	3.27727	1.83841	8.98643	9.53982	5.21345
LOC_Os04g54002	Os04g0632500	Protein kinase, catalytic domain domain containing protein.	--	--	--	--	--	--	1.39858	9.30894e-05	Up	0.380095	0.182611	0.486673	1.10244	1.2262	0.402301
LOC_Os04g54010	Os04g0632600	Bulb-type lectin domain domain containing protein.	--	--	--	--	--	--	1.8274	9.30894e-05	Up	0.411352	0.224075	0.143173	0.610225	1.39645	0.723153
LOC_Os04g54080	Os04g0633300	Similar to H0613A10.4 protein.	--	--	--	--	--	--	2.84821	9.30894e-05	Up	0.267424	1.00571	0.319938	2.91249	6.64505	2.33669
LOC_Os04g54210	Os04g0634800	Similar to H0315F07.8 protein.	--	--	--	--	--	--	1.78049	0.00182043	Up	2.98569	4.27181	4.38297	14.4334	13.0752	12.0389
LOC_Os04g54310	None	--	--	--	--	--	--	--	1.72853	9.30894e-05	Up	2.38058	0.703023	0.888068	3.93626	4.88567	4.16329
LOC_Os04g54390	Os04g0636400	Similar to H0410G08.16 protein.	--	--	--	--	--	--	2.08765	0.00366463	Up	0	0.194472	0.0240313	0.514137	0.332768	0.0715634
LOC_Os04g54740	Os04g0640200	Conserved hypothetical protein.	--	--	--	--	--	--	4.27386	9.30894e-05	Up	0.00763103	0.0659792	0.0506443	0.517823	1.67641	0.273479
LOC_Os04g55710	Os04g0650700	Similar to OSIGBa0113E10.3 protein.	--	--	ASNASE2	ASPARAGINASE 2	OsASNase2, ASNase2	asparaginase2, asparaginase 2	1.50792	9.30894e-05	Up	26.8414	12.0768	34.2848	69.8521	70.0309	66.1163
LOC_Os04g55980	Os04g0653700	Conserved hypothetical protein.	--	--	--	--	--	glycine-rich RNA-binding protein	Inf	9.30894e-05	Up	0	0	0	17.0799	0	8.8606
LOC_Os04g56000	None	--	--	--	--	--	--	--	2.51085	9.30894e-05	Up	0.210629	0.0678856	1.3481	3.97642	1.9764	3.21802
LOC_Os04g56030	Os04g0654400	Eggshell protein family protein.	--	--	--	--	--	--	2.06747	9.30894e-05	Up	4.98849	2.9789	8.08188	28.1014	20.8802	17.459
LOC_Os04g56040	Os04g0654500	Conserved hypothetical protein.	--	--	--	--	--	--	3.61992	9.30894e-05	Up	1.64447	0.916667	1.39466	19.1859	17.2995	11.5157
LOC_Os04g56430	Os04g0659300	Receptor-like protein, Root development, Salt stress response, Regulation of iron acquisition	OsRMC, OsRLK, OsDUF26	root meander curling, receptor-like protein RMC, domain of unknown function 26	RMC	ROOT MEANDER CURLING	OsRMC, OsRLK, OsDUF26, DUF26	root meander curling, receptor-like protein RMC, domain of unknown function 26	Inf	9.30894e-05	Up	0	0	0	1.26663	3.07667	1.11431
LOC_Os04g56470	--	--	--	--	--	--	--	--	2.87351	0.00252032	Up	0.05875	0.0376718	0.0186093	0.189653	0.486415	0.156689
LOC_Os04g56910	Os04g0664600	Similar to H1005F08.3 protein.	--	--	--	--	--	agmatine hydroxycinnamoyl acyltransferase, agmatine N-hydroxycinnamoyl- transferase, feruloylagmatine synthase	4.12638	9.30894e-05	Up	0	0.128842	0.127241	1.65703	0.771355	2.00594
LOC_Os04g56930	Os04g0664900	Similar to H1005F08.5 protein.	--	--	CIN5	CELL-WALL INVERTASE 5	OsCIN5, OsCIN6	cell-wall invertase 5, cell-wall invertase 6	3.72128	9.30894e-05	Up	0.382712	0.0618853	0.512279	3.92452	6.58365	1.95606
LOC_Os04g56990	Os04g0665600	HTH_MYB-like transcription factor, Positive regulation of leaf inclination	RLI1	REGULATOR OF LEAF INCLINATION1	RLI1	REGULATOR OF LEAF INCLINATION1	OsRLI1	REGULATOR OF LEAF INCLINATION 1	1.3924	9.30894e-05	Up	18.9031	21.8347	20.3278	51.2584	56.4201	49.7822
LOC_Os04g57850	Os04g0674700	Similar to AMP-binding protein (Adenosine monophosphate binding protein 5 AMPBP5).	--	--	--	--	--	--	1.11567	9.30894e-05	Up	5.08416	7.01038	6.89792	15.2515	12.1232	13.3204
LOC_Os04g57970	Os04g0676400	Similar to H0101F08.4 protein.	--	--	--	--	--	--	1.12308	9.30894e-05	Up	3.71691	1.79795	1.85652	6.16323	4.96075	4.71526
LOC_Os04g58090	Os04g0677300	Harpin-induced 1 domain containing protein.	--	--	--	--	--	--	4.24464	9.30894e-05	Up	1.20827	0.0851249	0.477058	1.82944	30.3662	0.947269
LOC_Os04g58100	Os04g0677400	Protein of unknown function DUF639 family protein.	--	--	--	--	OsSTA136	--	1.19008	0.000938771	Up	0.115603	0.122213	0.175501	0.0782627	0.801753	0.054408
LOC_Os04g58190	Os04g0678400	Zinc finger, Dof-type domain containing protein.	--	--	DOF17	DNA BINDING WITH ONE FINGER 17	OsDof17, Dof17, OsDof-17	Dof zinc factor 17, Dof transcription factor 17	1.19261	9.30894e-05	Up	1.83095	1.78408	1.19025	2.66945	5.39404	2.79853
LOC_Os04g58220	Os04g0679000	Similar to H0801D08.9 protein.	--	--	--	--	--	--	1.77784	9.30894e-05	Up	0.420774	0.128771	0.0363497	0.296326	1.09169	0.595198
LOC_Os04g58390	Os04g0680400	Allantoinase (EC:3.5.2.5), Ureide metabolism, Nitrogen molecular sensor	OsALN	ALLANTOINASE	ALN	ALLANTOINASE	OsALN	allantoin amidohydrolase, allantoinase	1.40884	9.30894e-05	Up	4.9374	3.96458	6.49332	14.9776	12.9646	12.0023
LOC_Os04g58420	Os04g0680800	Mlo-related protein family protein.	--	--	MLO_	POWDERY-MILDEW-RESISTANCE GENE O_	OsMLO4, MLO4	powdery-MiLdew-resistance gene O4, Mildew resistance Locus O-4	1.28464	9.30894e-05	Up	5.8527	4.94424	7.48724	15.8839	16.9303	11.1108
LOC_Os04g58734	Os04g0684100	Hypothetical conserved gene.	--	--	--	--	--	--	2.14555	9.30894e-05	Up	0.235777	0.162225	0.481508	1.60199	1.50921	0.73315
LOC_Os04g58860	Os04g0685400	Harpin-induced 1 domain containing protein.	--	--	--	--	--	--	1.6776	9.30894e-05	Up	0.62101	0.517744	1.29868	2.48619	2.7086	2.51916
LOC_Os04g58870	Os04g0685500	Exo70 exocyst complex subunit domain containing protein.	--	--	EXO70A2	EXOCYST SUBUNIT EXO70 FAMILY PROTEIN A2	OsEXO70A2, OsExo70A2, OrysaA2_Exo70	exocyst subunit EXO70 family protein A2	2.28796	9.30894e-05	Up	0.236652	0.269826	0.33737	1.767	1.16239	1.07933
LOC_Os04g58920	Os04g0686000	Zinc finger, RING/FYVE/PHD-type domain containing protein.	--	--	--	--	OsPUB32	plant U-box-containing protein 32, U-box protein 32	Inf	9.30894e-05	Up	0	0	0	1.25781	1.93303	1.12276
LOC_Os04g59020	Os04g0686800	Similar to H0701F11.2 protein.	--	--	--	--	--	OsNodulin-like2, Nodulin-like2	2.81045	0.0169004	Up	0.130203	0.0940535	0	0.537016	0	1.01628
LOC_Os04g59190	Os04g0688300	Haem peroxidase, plant/fungal/bacterial family protein.	--	--	--	--	prx61	class III peroxidase 61, Peroxidase 2	1.21624	9.30894e-05	Up	12.4754	18.9531	15.409	42.8978	27.4946	37.1377
LOC_Os04g59200	Os04g0688500	Peroxidase (EC 1.11.1.7).	--	--	--	--	prx62, OsPRX62	class III peroxidase 62	4.8106	9.30894e-05	Up	5.45371	4.00488	6.01527	158.111	121.909	149.07
LOC_Os04g59210	Os04g0688600	Peroxidase (EC 1.11.1.7).	--	--	--	--	prx63	class III peroxidase 63	3.00407	9.30894e-05	Up	0.168869	0.0624304	0.443835	1.98542	1.75627	1.68795
LOC_Os04g59440	Os04g0690800	22-kDa Photosystem II protein, Photoprotection	PSBS2, PsbS, OsPsbS2, PSII-S	PHOTOSYSTEM II SUBUNIT, PSII subunit PsbS, photosystem II subunit PsbS, rice PsbS homologue 2, chlorophyll-binding 22 kDa protein of Photosystem II	PSBS2	PHOTOSYSTEM II SUBUNIT	PsbS, OsPsbS2	PSII subunit PsbS, photosystem II subunit PsbS, rice PsbS homologue 2, chlorophyll-binding 22 kDa protein of Photosystem II	1.37519	9.30894e-05	Up	5.72924	5.83263	6.56421	12.9386	13.054	20.5391
LOC_Os05g01444	Os05g0104700	Leucine-rich repeat (LRR) protein, Inhibitor of fungal polygalacturonase, Defence response	PGIP4, Ospgip4, pgip4, OsPGIP4	POLYGALACTURONASE-INHIBITING PROTEIN 4, Polygalacturonase-inhibiting protein 4, polygalacturonase inhibiting protein 4	PGIP4	POLYGALACTURONASE-INHIBITING PROTEIN 4	Ospgip4, pgip4, OsPGIP4	Polygalacturonase-inhibiting protein 4, polygalacturonase inhibiting protein 4	1.28307	9.30894e-05	Up	0.949735	0.411938	1.15013	2.326	2.81262	0.895511
LOC_Os05g01570	Os05g0106200	Protein of unknown function DUF6, transmembrane domain containing protein.	--	--	UMAMIT8	USUALLY MULTIPLE ACIDS MOVE IN AND OUT TRANSPORTER 8	OsUMAMIT8	Usually Multiple Acids Move In and out Transporter 8	1.36095	9.30894e-05	Up	0.912027	1.16975	0.847601	3.27806	1.7264	2.42796
LOC_Os05g02070	Os05g0111300	Similar to B22EL8 protein.	--	--	MT2B	METALLOTHIONEIN2B	OsMT2b, MT2b, OsMT-I-2c, MT-I-2c, MT2C, MT2BL, OsMT2C, OsMT2BL, MTE, OsMT2b1, OsMT2b2, MT2b1, MT2b2, MTb, met1, OsMTe, OsMT-I-2c, OsB22EL8, MTe, MT-I-2c, B22EL8	METALLOTHIONEIN2b, Metallothionein-like protein 2C, Class I metallothionein-like protein 2C, type 2 metallothionein b1, type 2 metallothionein b2, metallothionein 1	1.2645	9.30894e-05	Up	19.9155	22.5549	17.1225	44.999	30.8985	65.7226
LOC_Os05g02230	Os05g0113100	Conserved hypothetical protein.	--	--	--	--	--	--	1.34255	0.0404408	Up	0.13088	0.336534	0.083321	0.636222	0	0.744971
LOC_Os05g02420	Os05g0114700	Myb-type HTH DNA-binding domain domain containing protein.	--	--	--	--	--	--	1.23809	9.30894e-05	Up	33.2429	46.8925	37.5996	98.9269	74.9674	100.799
LOC_Os05g02450	Os05g0115100	Hypothetical conserved gene.	--	--	--	--	--	--	1.51376	9.30894e-05	Up	0.222095	0.242708	0.572897	0.676046	1.93669	0.320923
LOC_Os05g02564	Os05g0116500	Conserved hypothetical protein.	--	--	--	--	--	--	2.60875	9.30894e-05	Up	0.279395	0.280757	0.289264	1.86727	1.80623	1.44685
LOC_Os05g02670	Os05g0117798	Kinesin, motor region domain containing protein.	--	--	--	--	--	--	1.07871	9.30894e-05	Up	0.226321	0.108709	0.15735	0.393734	0.185415	0.368901
LOC_Os05g02740	Os05g0118800	Conserved hypothetical protein.	--	--	--	--	--	--	1.10535	9.30894e-05	Up	17.4093	13.0106	21.5219	37.7655	41.2374	31.4505
LOC_Os05g02760	Os05g0119100	Hypothetical protein.	--	--	--	--	--	--	2.71002	0.000608768	Up	0.392186	0.0945938	0.140594	0.0954079	3.40437	0.558822
LOC_Os05g03120	Os05g0122600	Prefoldin domain containing protein.	--	--	--	--	--	--	1.23774	0.000938771	Up	0.11122	0.0604683	0.322434	0.499051	0.143612	0.50945
LOC_Os05g03320	Os05g0124000	Ankyrin repeat domain containing protein.	--	--	--	--	OsSTA138	--	2.37335	9.30894e-05	Up	0.0395392	0.215369	0	0.280499	0.543842	0.508843
LOC_Os05g03770	Os05g0128300	Conserved hypothetical protein.	--	--	--	--	--	--	3.37096	0.00891201	Up	0.0286239	0.0412762	0.0271742	0.373891	0.389535	0.229172
LOC_Os05g03870	Os05g0129400	Ankyrin repeat containing protein.	--	--	--	--	--	--	2.37231	0.00351228	Up	0.443704	0	0	0.431783	1.12677	0.702525
LOC_Os05g03920	Os05g0130100	Hypothetical conserved gene.	--	--	--	--	--	--	1.28029	9.30894e-05	Up	3.55715	3.71004	3.11249	11.3108	8.27245	5.21378
LOC_Os05g04930	Os05g0141300	Transferase family protein.	--	--	--	--	--	--	Inf	9.30894e-05	Up	0	0	0	2.98888	7.02573	1.06922
LOC_Os05g05354	Os05g0146100	PDZ/DHR/GLGF domain containing protein.	--	--	--	--	--	--	1.9611	9.30894e-05	Up	0.0718058	0.10352	0.0738166	0.312527	0.241649	0.416439
LOC_Os05g05620	Os05g0148900	Similar to Glutathione-S-transferase 19E50.	--	--	GSTF17	PHI GLUTATHIONE S-TRANSFERASE 17	OsGSTF17	--	1.51107	0.00320526	Up	0.6386	0.168187	0.444794	1.13152	1.17411	1.21594
LOC_Os05g05640	Os05g0149000	Pectinesterase inhibitor domain containing protein.	--	--	--	--	OsSTA139	--	1.73828	0.000181619	Up	0.200132	0.144456	0.238003	1.16389	0.373527	0.377999
LOC_Os05g05910	None	--	--	--	--	--	--	--	1.59293	0.00134348	Up	0.224852	0	0.137274	0.715043	0.282039	0.0756721
LOC_Os05g06399	None	--	--	--	--	--	--	--	1.83775	0.000181619	Up	0.856178	0.694321	0.389108	2.54555	1.15845	0.856758
LOC_Os05g06660	Os05g0158500	Serine carboxypeptidase, Positive regulator of grain size	GS5, OsSCP26	GRAIN SIZE 5, serine carboxypeptidase 26	GS5	GRAIN SIZE 5	OsSCP26, SCP26, OsGS5	serine carboxypeptidase 26, Grain Size 5	1.34842	9.30894e-05	Up	3.36122	5.76441	5.90613	11.2841	11.5754	15.035
LOC_Os05g06670	Os05g0158600	Similar to OsGA2ox1.	--	--	GA2OX1	GIBBERELLIN 2-OXIDASE 1	OsGA2ox1, ga2ox-1, OsGA2ox-1, ga2ox, ga2ox 1, GA2ox1	rice GA 2-oxidase1, GA 2-oxidase 1, Gibberellin 2-oxidase 1	2.14524	0.0472474	Up	0.0373776	0.125821	0.106547	0.271435	0.295396	0.616772
LOC_Os05g06790	None	--	--	--	--	--	--	--	1.35309	0.0222645	Up	0.311592	0.131385	0.260112	0.945954	0.23958	0.572068
LOC_Os05g06970	Os05g0162000	Similar to Peroxidase (Fragment).	--	--	PRX72	PEROXIDASE 72	prx72, OsPrx72	class III peroxidase 72, Os-peroxidase 1, peroxidase 1	4.9114	9.30894e-05	Up	0.0872192	0.167825	0	3.63325	1.74257	2.20161
LOC_Os05g06990	Os05g0162500	Protein kinase-like domain containing protein.	--	--	--	--	OsCrRLK1L10	Catharanthus roseus receptor-like kinase1-like kinase 10	1.21831	9.30894e-05	Up	0.724953	0.527461	0.854705	1.23174	1.99105	1.62751
LOC_Os05g07810	Os05g0170200	Similar to Universal stress protein.	--	--	--	--	--	--	1.90321	9.30894e-05	Up	0.294422	0.283577	0.249369	1.23817	1.32205	0.495229
LOC_Os05g07950	Os05g0172000	Conserved hypothetical protein.	--	--	--	--	OsFbox249, Os_F0030	F-box protein 249	1.81194	0.00792299	Up	0.30826	0	0.595804	1.91669	0.814436	0.395633
LOC_Os05g09020	Os05g0183100	WRKY transcription factor, Positive regulation of blast and bacteria blight resistance	OsWRKY67	WRKY GENE 67	WRKY67	WRKY GENE 67	OsWRKY67	Rice WRKY gene67	1.06437	9.30894e-05	Up	56.085	62.5103	50.338	112.902	105.613	131.765
LOC_Os05g09500	Os05g0187100	Similar to Hexokinase.	--	--	HXK7	HEXOKINASE-7	OsHXK7	Hexokinase 7, Hexokinase7, hexokinase 1	1.19046	9.30894e-05	Up	5.36432	6.94153	4.59107	12.1868	11.4014	14.3928
LOC_Os05g10560	Os05g0193700	IQ calmodulin-binding region domain containing protein.	--	--	--	--	--	--	1.6393	9.30894e-05	Up	1.54172	0.374968	1.99694	4.30679	4.86968	2.86251
LOC_Os05g10620	Os05g0194500	Similar to ANAC075.	--	--	NAC85	NAC DOMAIN-CONTAINING PROTEIN 85	ONAC085, ONAC85	NAC domain-containing protein 085, NAC domain-containing protein 85	1.24881	9.30894e-05	Up	0.784212	0.568196	0.907827	1.08442	3.33059	0.899131
LOC_Os05g10625	Os05g0194550	Conserved hypothetical protein.	--	--	--	--	--	--	1.2284	9.30894e-05	Up	0.516127	0.223543	1.08045	1.62607	1.22399	1.36503
LOC_Os05g10930	Os05g0198200	Thioredoxin fold domain containing protein.	--	--	GRX16	GLUTAREDOXIN 16	OsGRX16	glutaredoxin 16	1.04738	9.30894e-05	Up	4.48903	2.41965	2.6127	7.09481	6.4182	5.91068
LOC_Os05g11630	Os05g0206200	Similar to Myb-like DNA-binding domain containing protein.	--	--	--	--	--	--	1.71007	9.30894e-05	Up	0.35399	0.402254	0.871014	1.35487	2.41589	1.50108
LOC_Os05g11900	Os05g0209500	Conserved hypothetical protein.	--	--	--	--	--	--	1.67434	9.30894e-05	Up	11.9858	12.9794	16.383	47.4606	43.8457	39.1639
LOC_Os05g13400	None	--	--	--	--	--	--	--	1.64518	0.000524471	Up	0.254129	0.408353	0.363923	1.52329	0.483898	1.16488
LOC_Os05g13970	Os05g0228000	Purine and other phosphorylases, family 1 protein.	--	--	--	--	--	--	Inf	9.30894e-05	Up	0	0	0	0.358672	5.87995	0.315994
LOC_Os05g14820	Os05g0237800	Similar to Histidine amino acid transporter.	--	--	--	--	OsLHT8, LHT8, OsLHT3, LHT3	lysine-histidine-like transporter 8, lysine and histidine transporter 3	Inf	9.30894e-05	Up	0	0	0	0.700545	1.76145	0.286194
LOC_Os05g15880	Os05g0247800	Xylanase inhibitor protein, Defence response	OsXIP	xylanase inhibitor protein	--	--	OsXIP, XIP	xylanase inhibitor protein	3.66735	9.30894e-05	Up	0.0857997	0	0.163374	0.610217	2.03493	0.486587
LOC_Os05g16420	Os05g0253200	Conserved hypothetical protein.	--	--	--	--	--	--	2.0645	9.30894e-05	Up	4.97842	5.85185	12.4202	32.5786	36.2915	27.3544
LOC_Os05g16430	--	--	--	--	--	--	--	--	2.43074	9.30894e-05	Up	1.48019	2.13867	2.34026	9.4506	11.6117	10.768
LOC_Os05g16930	Os05g0258400	Protein kinase, catalytic domain domain containing protein.	--	--	--	--	--	--	1.49647	9.30894e-05	Up	0.631744	1.02507	0.825232	2.58365	1.9365	2.48512
LOC_Os05g17604	Os05g0261700	Hypothetical conserved gene.	--	--	--	--	--	SHR5-receptor-like kinase	3.88577	9.30894e-05	Up	0.517016	0.507904	0.814177	8.21032	10.2006	8.41793
LOC_Os05g19030	Os05g0272800	Similar to F20D23.27 protein.	--	--	--	--	--	(Hypothetical protein)	1.03083	9.30894e-05	Up	0.62657	0.523128	0.852508	1.4082	1.47055	1.16515
LOC_Os05g19910	Os05g0278500	Transferase family protein.	--	--	AT5	ACYLTRANSFERASE 5	OsAT5, OsAt5, OsFMT1, FMT1	acyltransferase 5, feruloyl-coenzyme A monolignol transferase 1	4.43501	9.30894e-05	Up	0.425441	0.409207	0.753466	11.9849	11.972	10.0123
LOC_Os05g23440	Os05g0299500	Protein of unknown function DUF914, eukaryotic family protein.	--	--	--	--	--	--	1.715	9.30894e-05	Up	2.99438	3.19969	3.24998	8.33517	13.4578	9.05909
LOC_Os05g23450	Os05g0299600	Conserved hypothetical protein.	--	--	--	--	--	--	1.18404	9.30894e-05	Up	0.54527	0.956908	0.809842	1.7197	1.65462	1.82424
LOC_Os05g23830	Os05g0304000	--	--	--	--	--	--	--	Inf	0.00221221	Up	0	0	0	0	0.583918	2.32614
LOC_Os05g24660	Os05g0311801	Similar to Isopentenyl transferase IPT7.	--	--	IPT3	ADENOSINE PHOSPHATE ISOPENTENYLTRANSFERASE 3	OsIPT3	adenosine phosphate isopentenyltransferase 3, isopentenyltransferase 3	Inf	9.30894e-05	Up	0	0	0	2.0597	5.32664	0.350637
LOC_Os05g24770	Os05g0312500	Reticulon family protein.	--	--	--	--	--	--	3.11859	9.30894e-05	Up	0.0759944	0.146279	0.192812	1.05583	2.32502	0.28709
LOC_Os05g24780	Os05g0312600	EF-Hand type domain containing protein.	--	--	CML21	CALMODULIN-LIKE PROTEIN 21	OsCML21	calmodulin-like protein 21	2.57524	9.30894e-05	Up	13.3902	10.2038	16.3739	84.781	104.167	46.3813
LOC_Os05g25430	Os05g0318600	Similar to FERONIA receptor-like kinase.	--	--	--	--	--	--	1.38498	9.30894e-05	Up	2.76288	2.36497	3.03398	6.91905	6.37647	7.78038
LOC_Os05g25920	Os05g0324700	Conserved hypothetical protein.	--	--	--	--	--	--	1.73693	9.30894e-05	Up	10.3789	13.6117	8.812	37.418	32.5652	38.1291
LOC_Os05g25950	Os05g0325200	Cyclin-related 2 domain containing protein.	--	--	--	--	--	--	1.20129	9.30894e-05	Up	6.81374	6.0737	8.37676	18.7639	14.2985	15.2536
LOC_Os05g26020	Os05g0326400	Cyclin-related 2 domain containing protein.	--	--	--	--	--	--	1.06894	9.30894e-05	Up	4.14696	2.55156	5.12022	8.34596	8.29927	7.85969
LOC_Os05g26070	Os05g0327000	Similar to cDNA clone:J033051A05, full insert sequence.	--	--	--	--	OsSTA145, STA145	--	1.38528	9.30894e-05	Up	2.17356	2.89903	3.81852	7.01298	7.75116	8.22327
LOC_Os05g27790	Os05g0344400	Uncharacterised protein family UPF0497, trans-membrane plant domain containing protein.	--	--	--	--	--	--	1.23099	9.30894e-05	Up	6.83957	6.65636	6.58646	14.7369	22.2896	9.7781
LOC_Os05g27910	Os05g0345900	Myb/SANT-like domain domain containing protein.	--	--	--	--	--	--	1.94183	9.30894e-05	Up	1.32223	0.867802	0.809598	2.88393	4.18481	4.32482
LOC_Os05g28730	Os05g0355300	Similar to PIT1.	--	--	--	--	OsRFPV-2	RING finger protein OsRFPV-2, RING-V protein 2	1.42187	9.30894e-05	Up	0.959937	2.18982	2.10945	5.32888	4.08652	4.69127
LOC_Os05g28770	Os05g0355700	Conserved hypothetical protein.	--	--	--	--	--	--	2.22788	0.035827	Up	0.111474	0.080486	0.0265288	0.621566	0.122398	0.263366
LOC_Os05g29150	Os05g0359500	Zinc finger, RING-type domain containing protein.	--	--	--	--	--	--	1.38726	0.0367301	Up	0.284773	0.276056	0.732713	0.558431	1.3372	1.45913
LOC_Os05g29790	Os05g0361500	Similar to Pectinesterase.	--	--	PME17	PECTIN METHYLESTERASE 17	OsPME17	pectin methylesterase 17	1.09953	9.30894e-05	Up	3.1501	3.07935	2.91396	10.1496	3.22267	5.95802
LOC_Os05g29974	Os05g0363100	Similar to Monoglyceride lipase.	--	--	--	--	--	--	1.0844	9.30894e-05	Up	15.1992	14.666	19.5447	35.154	38.0068	30.648
LOC_Os05g30010	Os05g0363500	Hypothetical conserved gene.	--	--	--	--	--	--	1.17494	9.30894e-05	Up	0.248383	0.313936	0.433702	0.619007	0.55078	0.986296
LOC_Os05g30280	Os05g0365700	Glycoside hydrolase, family 1 protein.	--	--	BGLU20	BETA-GLUCOSIDASE 20	Os5bglu20, Os5Bglu20	beta-glucosidase 20	1.31214	9.30894e-05	Up	1.20694	0.773574	1.37716	2.17476	3.32939	2.78902
LOC_Os05g30350	Os05g0366600	Similar to Hydroxyisourate hydrolase.	--	--	BGLU22	BETA-GLUCOSIDASE 22	Os5bglu22, Os5Bglu22	beta-glucosidase 22	3.39084	9.30894e-05	Up	3.35616	1.72321	4.1196	19.8203	56.3101	19.7061
LOC_Os05g30660	Os05g0369500	Exo70 exocyst complex subunit domain containing protein.	--	--	EXO70FX3	EXOCYST SUBUNIT EXO70 FAMILY PROTEIN FX3	OsEXO70FX3, OsExo70FX3, OrysaFX3_Exo70	exocyst subunit EXO70 family protein FX3	2.84551	9.30894e-05	Up	0	0.0400473	0.118638	0.510537	0.304797	0.313885
LOC_Os05g30760	Os05g0370700	Alpha/beta hydrolase family protein.	--	--	--	--	--	--	3.82072	9.30894e-05	Up	0.220713	0.0607307	0.18022	0.917819	4.87514	0.656124
LOC_Os05g31020	Os05g0373900	Similar to Eukaryotic peptide chain release factor subunit 1 (eRF1) (Eukaryotic release factor 1) (TB3-1) (Cl1 protein).	--	--	--	--	--	--	2.37209	9.30894e-05	Up	0.18062	0.10685	0.0923233	0.241962	1.23203	0.471079
LOC_Os05g31040	Os05g0374200	Cytokinin oxidase, Regulation of cytokinin signaling pathway, "Regulation of tillering, plant height, and panicle size"	OsCKX9	CYTOKININ OXIDASE/DEHYDROGENASE 9	CKX9	CYTOKININ OXIDASE/DEHYDROGENASE 9	OsCKX9	cytokinin oxidase 9	1.77566	9.30894e-05	Up	0.168362	0.226654	0.0959492	0.179266	0.709592	0.777534
LOC_Os05g31140	Os05g0375400	Beta-glucanase precursor.	--	--	--	--	OsPR2, Gns1, OsEGL1	(1, 3;1, 4)-b-glucanase, (1, 3;1, 4)-beta-glucanase, pathogenesis-related gene 2, endo-(1, 3;1, 4)-beta-glucanase 1	1.50227	9.30894e-05	Up	6.10857	5.43682	6.55425	20.8031	15.4511	14.3892
LOC_Os05g31740	Os05g0382500	Similar to Cytochrome P450 CYP94E4.	--	--	CYP94E3	CYTOCHROME P450 94E3	OsCYP94E3	Cytochrome P450 94E3	1.37493	9.30894e-05	Up	0.339777	0.445474	0.483961	0.986455	1.80354	0.465643
LOC_Os05g32440	Os05g0390600	Conserved hypothetical protein.	--	--	--	--	--	--	1.72599	9.30894e-05	Up	0.283699	0.629869	0.892198	3.42488	1.07325	1.40033
LOC_Os05g32460	Os05g0390800	Similar to VQ motif family protein.	--	--	--	--	OsVQ19	VQ motif-containing protein 19	1.07688	9.30894e-05	Up	7.28299	9.72354	7.81521	17.1326	13.9657	20.6987
LOC_Os05g32970	Os05g0397300	Conserved hypothetical protein.	--	--	--	--	--	--	1.3657	9.30894e-05	Up	9.64898	10.6697	11.4149	30.0052	27.1489	23.6057
LOC_Os05g33110	Os05g0399200	Similar to Endo-1, 3;1, 4-beta-D-glucanase precursor (EC 3.2.1.-).	--	--	--	--	--	--	2.75924	9.30894e-05	Up	0.847826	0.594202	0.638589	2.79987	6.24358	5.45812
LOC_Os05g33130	Os05g0399300	Similar to Chitinase.	--	--	CHT2	CHITINASE 2	Cht2*, Cht2, RC7, OsChia1b, Chia1b	Chitinase 2, Pathogenesis related (PR)-3 chitinase 2 ; Class I chitinase b, Chitinase-2(class I)	Inf	9.30894e-05	Up	0	0	0	1.21874	5.92601	0
LOC_Os05g33160	Os05g0399800	Leucine-rich repeat, N-terminal domain containing protein.	--	--	--	--	--	--	2.03562	9.30894e-05	Up	0.789342	0.467744	0.520456	3.50479	2.18692	1.49281
LOC_Os05g34500	Os05g0417600	Conserved hypothetical protein.	--	--	--	--	--	--	1.27438	9.30894e-05	Up	8.01674	9.8662	9.22163	22.6958	19.1523	22.9876
LOC_Os05g35010	Os05g0424300	Cytochrome P450 family protein.	--	--	--	--	--	--	2.70191	9.30894e-05	Up	2.79484	2.06014	2.16738	12.5771	18.0091	14.5855
LOC_Os05g35420	Os05g0428850	--	--	--	--	--	--	--	Inf	9.30894e-05	Up	0	0	0	0.769782	0	2.54561
LOC_Os05g35460	Os05g0429400	Phosphatidylinositol transfer protein-like, N-terminal domain containing protein.	--	--	--	--	--	--	1.04481	9.30894e-05	Up	9.26163	6.9571	9.81616	19.2491	18.3568	15.644
LOC_Os05g36140	Os05g0437401	Conserved hypothetical protein.	--	--	--	--	--	--	3.15961	9.30894e-05	Up	0.732112	0	0.782722	5.72971	2.79187	4.82912
LOC_Os05g36270	Os05g0438600	Fructose-1, 6-bisphosphatase class 1/Sedoheputulose-1, 7-bisphosphatase domain containing protein.	--	--	CFBP2	CYTOSOLIC FRUCTOSE-1, 6-BIPHOSPHATE 2	OscFBP2, cFBP2	FBPase, " fructose-1, 6-bisphosphatase", "cytosolic fructose-1, 6-biphosphate 2", "cytosolic fructose 1, 6-bisphosphatase2"	1.16763	9.30894e-05	Up	12.2449	11.2648	13.3355	30.6176	23.5765	27.9436
LOC_Os05g37470	Os05g0447200	Auxin influx carrier, Regulation of root development, Response to aluminium stress	OsAUX3	--	--	--	OsLAX3, OsRAU3, OsAUX2, LAX3, RAU3, AUX2, OsAUX3, AUX3	like aux1-3, related to AUX1-3, auxin transporter 2	1.24903	9.30894e-05	Up	2.15471	1.51739	2.19026	5.85229	2.85155	5.03424
LOC_Os05g37830	Os05g0451300	Conserved hypothetical protein.	--	--	--	--	--	--	2.49436	9.30894e-05	Up	1.73705	0.484231	0.581075	3.58081	7.67051	4.33464
LOC_Os05g38264	Os05g0456900	Conserved hypothetical protein.	--	--	--	--	--	--	3.03231	9.30894e-05	Up	2.67996	2.00772	2.23851	11.2069	35.2592	9.57995
LOC_Os05g38380	Os05g0458200	Hypothetical conserved gene.	--	--	--	--	--	--	Inf	9.30894e-05	Up	0	0	0	0.510404	1.31297	0
LOC_Os05g39140	Os05g0467600	Conserved hypothetical protein.	--	--	--	--	--	--	1.67925	9.30894e-05	Up	1.51679	2.18911	1.78382	6.5645	4.99835	5.82068
LOC_Os05g39580	Os05g0473000	Streptomyces cyclase/dehydrase family protein.	--	--	PYL/RCAR6	PYRABACTIN RESISTANCE 1 LIKE/REGULATORY COMPONENTS OF ABA RECEPTOR 6	OsPYL/RCAR6, PYL6, OsPYL6, OsPYL5, PYL5	pyrabactin resistance-like 6, PYR1-like 5, pyrabactin resistance 1-like 5	3.33216	9.30894e-05	Up	0.106624	0.164122	0	0.433795	0.618002	1.64988
LOC_Os05g39720	Os05g0474800	WRKY transcription factor, Herbivore resistance, Defense regulation by the volatile indole	OsWRKY70	WRKY GENE 70	WRKY70	WRKY GENE 70	OsWRKY70	Rice WRKY gene70	1.01304	9.30894e-05	Up	6.3336	5.03184	6.21971	7.70227	13.0615	14.3616
LOC_Os05g39770	Os05g0475400	Similar to Alanine:glyoxylate aminotransferase-like protein (Fragment).	Osh36	alanine:glyoxylate aminotransferase-like protein	--	--	Osh36, OsH36, H36, OsAMTR1, AMTR1	alanine:glyoxylate aminotransferase-like protein, aminotransferase 1	1.20356	0.00142389	Up	0.905101	1.36235	1.23111	1.68725	4.21908	2.07312
LOC_Os05g39860	Os05g0476300	--	--	--	--	--	--	--	1.82287	9.30894e-05	Up	0.203364	0.195669	0.343793	1.35735	0.873159	0.36255
LOC_Os05g39990	Os05g0477600	Alpha-expansin OsEXPA4.	--	--	EXPA4	ALPHA-EXPANSIN 4	OsEXP4 (Os-EXP4), OsEXPA4, OsEXP4, Os-EXP4, OsaEXPa1.22	Rice expansin-4, Expansin-A4, Alpha-expansin-4	2.62417	9.30894e-05	Up	0	0.863546	0.112308	1.16713	1.84596	2.96521
LOC_Os05g40630	Os05g0484800	Protein of unknown function DUF567 family protein.	--	--	--	--	--	--	1.68688	9.30894e-05	Up	0.651825	0.502246	0.341592	0.664204	2.806	1.29508
LOC_Os05g41290	Os05g0492200	NB-ARC domain containing protein.	--	--	--	--	YR1, YR7, YR11, YR20, YR22, YR24	--	2.41346	9.30894e-05	Up	0.155532	0.0782646	0.203624	0.665698	0.851637	0.786983
LOC_Os05g41310	Os05g0492600	Similar to NBS-LRR type resistance protein (Fragment).	--	--	--	--	YR48	--	2.38286	9.30894e-05	Up	0.235676	0.0996389	0.178817	0.975201	1.05925	0.611959
LOC_Os05g41370	Os05g0493100	Similar to KI domain interacting kinase 1.	--	--	--	--	--	--	1.09202	9.30894e-05	Up	1.02854	0.697806	1.17122	2.4578	2.42209	1.2189
LOC_Os05g43390	Os05g0509500	Similar to Signal recognition particle 54 kDa protein 2 (SRP54).	--	--	--	--	--	--	2.1995	9.30894e-05	Up	3.27928	4.56289	3.23613	13.7495	20.3119	16.2233
LOC_Os05g44030	Os05g0516400	Similar to Hydroxyproline-rich glycoprotein DZ-HRGP precursor.	--	--	--	--	--	--	1.77567	0.00485283	Up	0.22563	0.0362381	0.322803	0.73049	0.925208	0.320602
LOC_Os05g45020	Os05g0525900	Similar to Zing finger transcription factor PEI1.	--	--	C3H37	ZINC FINGER CCCH DOMAIN-CONTAINING PROTEIN 37	OsC3H37, OsTZF7, OsCCCH-Zn-1	Zinc finger CCCH domain-containing protein 37, Tandem zinc finger protein 7	1.47144	9.30894e-05	Up	1.76353	3.26997	3.55363	10.0061	7.28927	6.24676
LOC_Os05g45070	Os05g0526700	Harpin-induced 1 domain containing protein.	--	--	--	--	5C700	--	3.19049	9.30894e-05	Up	0.471249	0.523911	0.103696	3.37925	5.25541	1.27011
LOC_Os05g45090	Os05g0526900	UDP-glucuronosyl/UDP-glucosyltransferase family protein.	--	--	UGT706D2	UDP-DEPENDENT GLYCOSYLTRANSFERASE 706D2	OsUGT706D2	UDP-dependent glycosyltransferase 706D2	2.80021	0.0175853	Up	0.0976238	0	0.0309052	0.220472	0.600024	0.0613316
LOC_Os05g45100	Os05g0527000	UDP-glucuronosyl/UDP-glucosyltransferase family protein.	--	--	UGT706C3	UDP-DEPENDENT GLYCOSYLTRANSFERASE 706C3	OsUGT706C3	UDP-dependent glycosyltransferase 706C3	3.09698	9.30894e-05	Up	0	0	0.268097	0	2.27937	0
LOC_Os05g45350	Os05g0529700	Similar to electron transporter/ heat shock protein binding protein.	--	--	--	--	OsDjC50	DnaJ domain protein C50, rice DJC82 homolog	1.05687	9.30894e-05	Up	3.80872	4.37024	5.60125	6.10435	16.7545	5.38644
LOC_Os05g45410	Os05g0530400	Heat stress transcription factor, Plant growth and balancing reactive oxygen species (ROS) during biotic and abiotic stress	OsSPL7, SPL7, HSFA-4d	Spotted-leaf7, Heat stress transcription factor A-4d	SPL7	SPOTTED LEAF 7	spl7, HSFA4D, HSF10, HSF15, OsHSF15, SP17, OsHsf-15, rHsf10, OsHsfA4d, HSfA4d, lrd13, HSF1	spotted leaf7, spotted leaf-7, Heat stress transcription factor Spl7, Heat stress transcription factor A-4d, Heat stress transcription factor 15, Heat stress transcription factor 10, Protein SPOTTED LEAF 7, HEAT STRESS TRANSCRIPTION FACTOR A4d, spontaneous lesion 7	1.18744	9.30894e-05	Up	8.40138	7.29969	7.56457	12.999	30.2552	9.1421
LOC_Os05g45450	Os05g0531100	A member of S40 gene family, Leaf senescence, "Regulation of crosstalk among abiotic, biotic and developmental senescence"	OsS40-1	S40 protein 1	--	--	Dfu584, Duf584, OsS40-1, S40-1	DUF584 domain-containing protein, S40 protein 1	1.17822	9.30894e-05	Up	0.788556	0.811803	1.35787	1.22845	4.89901	0.499814
LOC_Os05g45840	Os05g0534800	Hypothetical conserved gene.	--	--	--	--	--	--	1.92831	9.30894e-05	Up	2.534	3.67047	2.68392	9.70453	14.9412	8.91066
LOC_Os05g45880	Os05g0535400	Choline/ethanolamine kinase family protein.	--	--	--	--	--	--	2.0222	9.30894e-05	Up	0.357469	0.160527	0.566682	0.900678	3.34884	0.224991
LOC_Os05g46350	Os05g0541100	IQ calmodulin-binding region domain containing protein.	--	--	--	--	--	--	1.7437	9.30894e-05	Up	0.535244	0.316853	0.410931	0.996956	2.09708	1.08753
LOC_Os05g46480	Os05g0542500	Similar to Isoform 2 of Late embryogenesis abundant protein, group 3.	--	--	LEA3-1	LATE EMBRYOGENESIS ABUNDANT 3-1	OsLEA3-1, OsLea3-1, LEA3, OsLEA3, OsLEA19, OsLEA19a, LEA19, OsLEA19b, OsLEA3, Oslea3, oslea3	Late embryogenesis abundant protein 3, late embryogenesis abundant protein 19, Group 3 LEA (type I) protein	Inf	0.0250808	Up	0	0	0	0	20.8794	0.166512
LOC_Os05g46510	Os05g0542800	Pectin lyase fold/virulence factor domain containing protein.	--	--	--	--	OsPGL9, PGL9	Polygalacturonases-Like 9, PG-like 9	1.57074	9.30894e-05	Up	0.157604	0.812656	0.258439	1.5388	0.805082	1.30907
LOC_Os05g47650	Os05g0549800	Similar to DNA-binding protein RAV1.	--	--	AP2/EREBP96	APETALA2/ETHYLENE-RESPONSIVE ELEMENT BINDING PROTEIN 96	AP2/EREBP#096	APETALA2/ethylene-responsive element binding protein 96	2.27368	9.30894e-05	Up	2.07168	1.19925	2.15095	9.78898	8.75912	7.34433
LOC_Os05g47660	Os05g0549900	Similar to Lipid phosphate phosphatase 3.	--	--	--	--	--	--	1.69458	9.30894e-05	Up	0.31357	0.494001	0.732765	0.774089	3.28029	0.996913
LOC_Os05g48210	Os05g0555700	Conserved hypothetical protein.	--	--	--	--	--	--	1.25788	9.30894e-05	Up	14.326	11.9797	13.9498	31.6571	30.6216	32.8807
LOC_Os05g48330	Os05g0557100	Peptidase A1 domain containing protein.	--	--	--	--	--	--	1.24082	9.30894e-05	Up	0.813346	0.260655	0.357531	1.22432	1.40179	0.709486
LOC_Os05g48660	Os05g0560300	Protein kinase, core domain containing protein.	--	--	--	--	--	--	1.28691	9.30894e-05	Up	7.65713	5.73653	6.34317	15.1026	17.2719	15.3169
LOC_Os05g48680	Os05g0560500	Conserved hypothetical protein.	--	--	--	--	--	--	1.34659	9.30894e-05	Up	2.03999	0.552941	3.29786	6.54614	3.08784	5.15703
LOC_Os05g48860	Os05g0563100	Similar to GTP binding / GTPase.	--	--	--	--	--	--	1.19318	0.0156059	Up	0.171362	0.578277	0	0.583034	0.828307	0.284436
LOC_Os05g49100	Os05g0565900	DNA-binding WRKY domain containing protein.	--	--	WRKY49	WRKY GENE 49	OsWRKY49	Rice WRKY gene49	2.42244	9.30894e-05	Up	0.283779	0.30933	0.862893	1.53878	4.65159	1.65909
LOC_Os05g49480	Os05g0569900	B-block binding subunit of TFIIIC domain containing protein.	--	--	--	--	--	--	1.5295	9.30894e-05	Up	1.14173	1.04151	1.45929	3.55581	4.1966	2.64203
LOC_Os05g49620	Os05g0571200	Similar to WRKY transcription factor 19.	--	--	WRKY19	WRKY GENE 19	OsWRKY19	Rice WRKY gene19	1.03185	9.30894e-05	Up	2.52526	1.89527	2.31248	5.47444	4.58116	3.53743
LOC_Os05g49640	Os05g0571400	Protein of unknown function DUF3593 domain containing protein.	--	--	--	--	--	--	1.03539	9.30894e-05	Up	0.438058	0.261409	0.387252	0.628551	1.27322	0.298848
LOC_Os05g49690	Os05g0571900	--	--	--	--	--	--	--	Inf	0.000181619	Up	0	0	0	1.94112	0	3.41153
LOC_Os05g49940	Os05g0575000	Stress-induced chloroplast degradation, Regulation of nitrogen assimilation during stress-induced senescence	OsCV, CV	CHLOROPLAST VESICULATION	CV	CHLOROPLAST VESICULATION	OsCV	--	1.5943	9.30894e-05	Up	7.93737	4.9944	6.50427	6.57269	46.0676	5.43286
LOC_Os05g50180	Os05g0577500	EF-Hand type domain containing protein.	--	--	CML14	CALMODULIN-LIKE PROTEIN 14	OsCML14	calmodulin-like protein 14	1.84237	9.30894e-05	Up	0.965981	0.232974	1.06181	0.986866	3.14171	3.89915
LOC_Os05g50190	Os05g0577700	Similar to ATP binding protein.	--	--	--	--	--	--	1.24545	9.30894e-05	Up	22.6992	26.569	21.8807	61.4209	49.7971	55.573
LOC_Os05g50340	Os05g0579600	Homeodomain-like containing protein.	--	--	--	--	--	--	1.41032	0.000608768	Up	10.4303	0.770997	13.5003	11.1204	34.481	19.3468
LOC_Os05g50410	Os05g0580500	Similar to 10A19I.14.	--	--	RAD21-4	RAD21-4 PROTEIN	OsRad21-4, REC8, OsREC8, OsRAD21-4	Rad21-4 protein, RECombination 8	1.41831	9.30894e-05	Up	0.374782	0.407752	0.228456	0.86852	1.13487	0.733398
LOC_Os05g50470	Os05g0581700	Similar to Tie-dyed 1.	--	--	--	--	--	--	1.03667	9.30894e-05	Up	1.86902	1.13232	0.921651	2.48175	2.91816	2.54832
LOC_Os05g50580	Os05g0582600	Peptidase S10, serine carboxypeptidase family protein.	--	--	SCP30	SERINE CARBOXYPEPTIDASE 30	OsSCP30	Serine carboxypeptidase 30	2.34259	9.30894e-05	Up	0.728036	0.28297	1.1326	4.07746	3.68576	2.9773
LOC_Os05g50820	Os05g0585700	Helix-turn-helix, AraC type, subdomain 2 domain containing protein.	--	--	--	--	--	--	1.07669	0.000181619	Up	1.10476	0.787724	0.596816	2.05624	1.9844	1.14042
LOC_Os05g51440	Os05g0592000	Hypothetical conserved gene.	--	--	--	--	--	--	3.24073	0.00997261	Up	0	0	0.267558	1.02183	1.01721	0.46498
LOC_Os05g51570	Os05g0593900	Similar to C13 endopeptidase NP1 precursor.	--	--	--	--	OsVPE4, VPE4, OsaLeg4, Leg4	vacuolar processing enzyme 4, legumain 4	2.72787	9.30894e-05	Up	0.334962	0.161078	0.53045	1.90993	2.50014	2.31614
LOC_Os05g51780	Os05g0596500	Similar to RING-H2 finger protein ATL3I (YGHL1-C3HC4 RING fusion protein).	--	--	--	--	OsRFPH2-1	RING finger protein OsRFPH2-1, RING-H2 protein 1	1.54581	9.30894e-05	Up	0.226806	0.297519	0.372383	0.659032	0.669953	1.26431
LOC_Os06g01350	Os06g0103200	Transferase family protein.	--	--	--	--	--	--	1.67194	9.30894e-05	Up	1.18545	0.786696	1.56998	2.77974	4.94056	3.44615
LOC_Os06g01966	Os06g0109200	Protein of unknown function DUF6, transmembrane domain containing protein.	--	--	--	--	--	--	2.98242	9.30894e-05	Up	0.17561	0.211192	1.2314	5.9757	3.69171	3.05541
LOC_Os06g02019	Os06g0110000	Similar to DWARF3 (Fragment).	--	--	KAO	ENT-KAURENE OXIDASE	OsKAO, kao, CYP88A5, OSKAO, Os KAO, RPE1	rice ent-kaurenoic acid oxidase, ent-kaurenoic acid oxidase, Putative cytochrome P450 DWARF3, reduced pollen elongation1	1.89006	9.30894e-05	Up	2.58838	2.62275	3.50283	11.2647	10.4991	10.288
LOC_Os06g03580	Os06g0125800	RING finger protein with E3 ligase activity, Mediation of broad-spectrum disease resistance	OsBBI1	BLAST AND BTH INDUCED 1	--	--	OsBBI1	BLAST AND BTH INDUCED 1	1.5855	9.30894e-05	Up	52.7848	86.0563	60.6081	242.621	149.115	198.682
LOC_Os06g03830	Os06g0129100	Short-chain dehydrogenase/reductase SDR family protein.	--	--	--	--	--	Retinol dehydrogenase 14	1.72424	9.30894e-05	Up	10.672	21.3315	19.2213	58.5398	48.9459	60.859
LOC_Os06g04540	Os06g0136900	Nuclear-localized AT-hook DNA binding protein, Regulation of palea development, Control of floral organ number	DP1	DEPRESSED PALEA 1	DP1	DEPRESSED PALEA 1	dp1, pa, DP1/PAL1, PAL1	depressed palea1, depressed palea 1, depressed palea-1, DEPRESSED PALEA1, PALEALESS1	3.91352	0.00669495	Up	0	0	0.0687572	0.233506	0.634855	0.159245
LOC_Os06g05160	Os06g0143700	Similar to Sulfate transporter 2.	--	--	SULTR3;4	SULPHATE TRANSPORTER 3;4	OsSultr3;4, OsSul3;4, OsaSULTR3;4, SPDT	sulphate transporter 3;4, SULTR-like phosphorus distribution transporter	1.62002	9.30894e-05	Up	3.8163	3.22275	3.12806	9.08484	7.42417	14.4212
LOC_Os06g05410	Os06g0146600	Hypothetical protein.	--	--	--	--	--	--	2.02739	0.000181619	Up	1.70044	0	2.51972	5.73638	9.77566	1.4709
LOC_Os06g05450	Os06g0147200	Conserved hypothetical protein.	--	--	--	--	--	--	1.25428	9.30894e-05	Up	1.13235	4.26463	3.95517	7.21655	10.1363	4.73968
LOC_Os06g05470	Os06g0147300	Similar to cDNA clone:J023088C01, full insert sequence.	--	--	--	--	--	--	2.73199	9.30894e-05	Up	1.65382	0.820434	1.98684	9.79096	13.2077	6.2813
LOC_Os06g05480	Os06g0147400	Conserved hypothetical protein.	--	--	--	--	--	--	1.38215	9.30894e-05	Up	15.2485	13.7119	17.8858	33.8288	51.9401	35.0089
LOC_Os06g05940	Os06g0152700	Protein of unknown function DUF821, CAP10-like family protein.	--	--	--	--	--	--	1.3326	9.30894e-05	Up	1.3405	0.207397	1.46308	1.84896	4.34263	1.42266
LOC_Os06g06130	Os06g0155000	--	--	--	--	--	--	--	1.03127	0.000181619	Up	0.221271	0.0773182	0.219427	0.34037	0.185414	0.520511
LOC_Os06g06350	Os06g0158000	Similar to Acyl-CoA synthetase (EC 6.2.1.3).	--	--	--	--	--	--	1.4401	9.30894e-05	Up	5.22597	6.24749	6.14543	9.56604	25.5446	11.6993
LOC_Os06g06470	Os06g0159600	Tetratricopeptide-like helical domain containing protein.	--	--	--	--	OsPUB64, PUB64, OsHOP1, HOP1	plant U-box-containing protein 64, U-box protein 64, Hsp70-Hsp90 organizing protein 1	1.5677	9.30894e-05	Up	5.75466	5.58008	5.2086	13.7525	18.3605	15.844
LOC_Os06g06750	Os06g0162800	MADS-box transcription factor, Control of spikelet morphogenesis, Regulation of floral meristem determinacy	OsMADS5	MADS-box transcription factor 5	MADS5	MADS BOX GENE 5	OsMADS5, FDRMADS2	MADS box gene5, MADS-box transcription factor 5	1.95952	0.000691063	Up	0.0857997	0.0275348	0.299519	0.748903	0.628065	0.405489
LOC_Os06g07200	Os06g0168500	Similar to Syntaxin-like protein (Fragment).	--	--	SYP131	SYNTAXIN OF PLANTS 131	OsSYP131	Syntaxin of Plants131	1.08719	9.30894e-05	Up	29.1506	26.2033	28.6705	47.88	71.9336	58.5716
LOC_Os06g07340	Os06g0170366	--	--	--	--	--	--	--	Inf	9.30894e-05	Up	0	0	0	0.683611	0.168099	0.728872
LOC_Os06g07600	Os06g0172800	Similar to alkaline alpha galactosidase 2.	--	--	--	--	--	alkaline alpha-galactosidase	1.29405	9.30894e-05	Up	12.5139	16.3023	12.1904	36.0534	31.2394	32.1253
LOC_Os06g08880	Os06g0188400	Extracellular ligand-binding receptor domain containing protein.	--	--	--	--	OsGLR4.1	Glutamate receptor homolog 4.1	2.15194	9.30894e-05	Up	0.101689	0.1954	0.337493	0.892871	0.848001	1.05212
LOC_Os06g09600	Os06g0196200	Conserved hypothetical protein.	--	--	--	--	--	--	1.79868	0.00440704	Up	0.681528	0.109676	0.108756	0.44269	1.9975	0.648636
LOC_Os06g09980	Os06g0200800	Conserved hypothetical protein.	--	--	--	--	--	--	3.44617	9.30894e-05	Up	2.26201	1.11946	0.867905	13.4431	19.2646	13.0154
LOC_Os06g10000	Os06g0201000	Conserved hypothetical protein.	--	--	--	--	--	--	1.02155	9.30894e-05	Up	2.56565	1.88921	2.81715	4.5093	5.46223	4.62365
LOC_Os06g10030	Os06g0201300	--	--	--	--	--	--	--	Inf	0.00221221	Up	0	0	0	0	0	2.29105
LOC_Os06g10450	Os06g0206300	Hypothetical gene.	--	--	--	--	--	--	1.08408	9.30894e-05	Up	2.08203	1.50986	1.8731	4.18063	4.07736	3.26995
LOC_Os06g10520	Os06g0207000	Fumble domain containing protein.	--	--	--	--	--	--	1.05753	9.30894e-05	Up	4.87179	5.61909	6.78589	10.4064	16.3258	8.40206
LOC_Os06g10580	Os06g0207700	A member of the cyclic nucleotide gated channel family, Maternal sporophytic factor, Mediation of Ca<sup>2+</sup> inward current, Promotion of pollen tube growth and seed-setting	OsCNGC13	Cyclic nucleotide-gated ion channel 13	CNGC11	CYCLIC NUCLEOTIDE GATED CHANNEL 11	OsCNGC11, OsCNGC13, CNGC13, SSS1-D	Cyclic nucleotide gated channel 11, Cyclic nucleotide-gated ion channel 13, semi-seed-setting rate1-Dominant	1.17606	9.30894e-05	Up	13.5064	16.3398	13.7534	34.1829	33.7813	29.0393
LOC_Os06g10750	Os06g0210000	Protein of unknown function DUF6 domain containing protein.	--	--	--	--	--	--	3.76339	0.00529422	Up	0.0686258	0	0.0488903	0.614488	0.376613	0.582161
LOC_Os06g10790	Os06g0210400	Concanavalin A-like lectin/glucanase, subgroup domain containing protein.	--	--	--	--	--	--	2.16157	9.30894e-05	Up	0.370383	0.130531	0.175743	1.1703	0.606978	1.20884
LOC_Os06g11210	Os06g0215600	Similar to Oxo-phytodienoic acid reductase.	--	--	OPR5	12-OXOPHYTODIENOATE REDUCTASE 5	OsOPR5, OsOPR6, OsOPR06-2	12-oxo-phytodienoic acid reductase 5	2.81249	9.30894e-05	Up	0.347777	0.196791	0	0.574604	1.25756	1.94911
LOC_Os06g11240	Os06g0215900	Similar to Oxo-phytodienoic acid reductase.	--	--	OPR4	12-OXOPHYTODIENOATE REDUCTASE 4	OsOPR4, OsOPR10, OsOPR06-3	12-oxo-phytodienoic acid reductase 4	1.20749	9.30894e-05	Up	2.20646	1.02125	2.35466	3.08479	4.97213	4.69341
LOC_Os06g11290	Os06g0216300	Similar to 12-oxophytodienoic acid reductase.	--	--	OPR1	12-OXOPHYTODIENOATE REDUCTASE 1	OsOPR1, OsOPR2, OsOPR11, OsOPR06-6, OPDAR1, OsOPR, OPDAR	12-oxo-phytodienoic acid reductase 1, OPDA reductase	1.86609	9.30894e-05	Up	0.903004	0.310264	0.899381	1.74949	4.64482	1.2172
LOC_Os06g11450	Os06g0218300	Zinc finger, RING-type domain containing protein.	--	--	--	--	--	--	1.58345	9.30894e-05	Up	1.35241	0.915136	0.999078	1.93936	5.57095	2.17154
LOC_Os06g11520	Os06g0218900	Similar to predicted protein.	--	--	--	--	--	--	1.43597	9.30894e-05	Up	1.23862	1.54944	0.962317	3.82039	2.11846	4.08984
LOC_Os06g12129	Os06g0225400	Conserved hypothetical protein.	--	--	--	--	--	--	1.17314	9.30894e-05	Up	7.85198	10.2353	11.8675	26.0305	21.6652	19.5128
LOC_Os06g12560	Os06g0231600	Similar to RING-H2 finger protein ATL1Q.	--	--	--	--	OsRFPH2-7	RING finger protein OsRFPH2-7, RING-H2 protein 7	1.10116	0.00581618	Up	0.418921	0.268861	0.106343	0.243743	0.895414	0.607045
LOC_Os06g13090	Os06g0238200	Similar to ubiquitin-protein ligase.	--	--	--	--	OsPUB19	plant U-box-containing protein 19, U-box protein 19	1.81213	9.30894e-05	Up	0.511795	0.38979	0.26355	1.61124	1.17982	1.24747
LOC_Os06g13210	Os06g0239500	TGF-beta receptor, type I/II extracellular region family protein.	--	--	--	--	--	--	1.28893	0.000181619	Up	0.166349	0.421644	0.0430747	0.424395	0.318501	0.784466
LOC_Os06g13560	Os06g0244000	Similar to anthranilic acid methyltransferase 3.	--	--	--	--	--	SABATH methyltransferase Group A2	3.75798	9.30894e-05	Up	0.0480553	0.0789761	0.800355	1.17702	10.364	0.98343
LOC_Os06g13880	Os06g0248600	Conserved hypothetical protein.	--	--	--	--	--	--	2.40427	9.30894e-05	Up	0.685536	0.66273	0.592139	4.75157	2.8342	2.55192
LOC_Os06g13940	Os06g0249350	Conserved hypothetical protein.	--	--	--	--	--	--	2.24245	9.30894e-05	Up	1.31356	0.633515	0.806911	1.14087	7.79346	3.96413
LOC_Os06g15680	Os06g0267400	Similar to Cytochrome P450.	--	--	--	--	--	--	1.15584	9.30894e-05	Up	3.85104	5.44693	5.63249	12.0093	7.97345	12.9235
LOC_Os06g15730	Os06g0267900	NB-ARC domain containing protein.	--	--	--	--	--	--	1.80943	9.30894e-05	Up	3.55417	1.89685	1.29648	6.0925	8.2487	9.10471
LOC_Os06g15910	Os06g0270200	Potassium transporter	OsHAK24	High-affinity Potassium(K<sup>+</sup>) Transporter 24, Potassium transporter 24	HAK24	HIGH-AFFINITY POTASSIUM(K+) TRANSPORTER 24	OsHAK24	High-affinity Potassium(K+) Transporter 24, Potassium transporter 24	2.20609	9.30894e-05	Up	0.189576	0.170069	0.0839601	0.586809	1.38695	0.047598
LOC_Os06g16010	None	--	--	--	--	--	--	--	1.30365	9.30894e-05	Up	0.228892	0.571263	0.614108	1.5596	1.24054	0.680618
LOC_Os06g16040	Os06g0271400	Transposase, Ptta/En/Spm, plant domain containing protein.	--	--	--	--	--	--	1.3756	9.30894e-05	Up	2.05802	2.01907	3.81373	6.9283	6.80676	6.42144
LOC_Os06g16070	None	--	--	--	--	--	--	--	1.1327	9.30894e-05	Up	0.129247	0.28975	0.343173	0.649685	0.468944	0.534917
LOC_Os06g16630	None	--	--	--	--	--	--	--	1.15345	0.0379666	Up	0.354149	0	1.02994	1.27808	0.624115	1.14062
LOC_Os06g16810	Os06g0280100	--	--	--	--	--	--	--	Inf	0.000181619	Up	0	0	0	0.719852	0	0.566606
LOC_Os06g17910	None	--	--	--	--	--	--	--	1.8888	0.0232049	Up	0	0.222882	0.0489655	0.324249	0.406792	0.267334
LOC_Os06g18820	Os06g0291500	Conserved hypothetical protein.	--	--	--	--	--	--	1.2563	9.30894e-05	Up	2.47842	3.05367	4.12021	6.83961	9.32524	6.38515
LOC_Os06g18960	Os06g0293500	Conserved hypothetical protein.	--	--	--	--	--	--	2.72056	9.30894e-05	Up	0.0701348	0.144416	0.199577	0.78469	0.703633	1.21615
LOC_Os06g19070	Os06g0294600	Cytochrome P450 family protein.	--	--	--	--	--	--	1.42806	9.30894e-05	Up	2.16821	4.21588	2.92852	8.09864	7.9394	8.76283
LOC_Os06g19160	Os06g0295500	Hypothetical gene.	--	--	--	--	--	--	1.58883	9.30894e-05	Up	0.26311	0.123843	0.15282	0.778862	0.320539	0.485119
LOC_Os06g20150	Os06g0306300	Haem peroxidase domain containing protein.	--	--	--	--	prx78, PRX78, OsPRX78	class III peroxidase 78	1.13065	9.30894e-05	Up	20.4902	27.769	26.8393	65.593	35.2011	61.7675
LOC_Os06g20820	None	--	--	--	--	--	--	--	1.96508	9.30894e-05	Up	1.28235	1.30479	1.10093	6.12645	2.49338	5.60315
LOC_Os06g21140	Os06g0316300	Glycine rich family protein.	--	--	--	--	--	--	1.09612	9.30894e-05	Up	16.9707	7.44582	15.3311	26.7638	25.0758	32.1165
LOC_Os06g21210	Os06g0316800	Similar to Glycine-rich protein (Fragment).	--	--	--	--	--	--	2.366	9.30894e-05	Up	0.927963	0.0942387	0.887072	3.04156	1.71728	4.964
LOC_Os06g21380	Os06g0318600	Peptidase S41 domain containing protein.	--	--	--	--	OsCttP3, CTTP3	C-terminal processing peptidase 3, C-TERMINAL PROCESSING PEPTIDASE 3	1.44836	9.30894e-05	Up	2.79669	2.11055	2.58405	5.68181	9.52499	5.09946
LOC_Os06g21570	Os06g0320200	Similar to OSIGBa0135C13.7 protein.	--	--	BGLU24	BETA-GLUCOSIDASE 24	Os6bglu24, Os6BGlu24	beta-glucosidase 24	3.54138	0.000691063	Up	0.0826705	0	0.0392916	0.0800727	0.526344	0.838385
LOC_Os06g21820	Os06g0323100	Similar to H1005F08.18 protein.	--	--	--	--	--	indole-3-acetate O-methyl- transferase 1-like, jasmonate O-methyltransferase	3.02473	9.30894e-05	Up	1.1947	2.415	2.08716	10.4259	24.8753	10.645
LOC_Os06g22100	Os06g0326900	Protein of unknown function DUF296 domain containing protein.	--	--	--	--	--	--	1.33949	0.00290169	Up	0.149745	0.0568738	0.156399	0.318804	0.447046	0.14107
LOC_Os06g22290	Os06g0328400	Protein kinase, catalytic domain domain containing protein.	--	--	--	--	--	--	5.08862	9.30894e-05	Up	0	0.155836	0	2.64609	0.916463	1.68811
LOC_Os06g22390	Os06g0329300	Conserved hypothetical protein.	--	--	--	--	--	--	1.67453	9.30894e-05	Up	1.82292	0.830648	2.95379	6.35802	5.03008	6.30374
LOC_Os06g22450	None	--	--	--	--	--	--	--	Inf	9.30894e-05	Up	0	0	0	0	1.05142	1.16554
LOC_Os06g22919	Os06g0335900	Concanavalin A-like lectin/glucanase domain containing protein.	--	--	XTH15	XYLOGLUCAN ENDOTRANSGLUCOSYDASE/HYDROLASE 15	OsXTH15	xyloglucan endotransglucosylase/hydrolase, xyloglucan endotransglucosylase 15	2.75193	9.30894e-05	Up	0.333664	0.375912	1.55147	4.74789	6.51605	3.81556
LOC_Os06g23114	Os06g0338200	Copper amine oxidase family protein.	--	--	DAO1	DIAMINE OXIDASE 1	OsDAO1, OsCuDAO1, CuDAO1	diamine oxidase 1, Copper-containing diamine oxidase 1	2.30903	9.30894e-05	Up	0.549651	0.517023	0.521541	1.84363	5.2566	0.682525
LOC_Os06g24190	Os06g0349800	Conserved hypothetical protein.	--	--	--	--	--	--	2.38367	9.30894e-05	Up	8.38671	7.95061	8.6653	41.6976	46.8319	40.4731
LOC_Os06g27680	Os06g0471100	Conserved hypothetical protein.	--	--	--	--	--	--	1.01065	9.30894e-05	Up	1.3742	1.95603	2.44662	3.56438	4.5925	3.36121
LOC_Os06g28880	Os06g0483900	Homeodomain-like containing protein.	--	--	--	--	--	--	1.10142	9.30894e-05	Up	4.1482	4.01391	3.64997	8.61514	8.19438	8.15845
LOC_Os06g29250	Os06g0487300	Hypothetical protein.	--	--	--	--	--	--	1.24889	9.30894e-05	Up	1.22198	1.0638	1.05309	1.91487	3.39461	2.54027
LOC_Os06g29710	Os06g0492900	F-box domain, cyclin-like domain containing protein.	--	--	--	--	OsFbox310, Os_F0057	F-box protein 310	1.67768	9.30894e-05	Up	0.112495	0.324498	0.0305242	0.497728	0.43743	0.545175
LOC_Os06g29730	Os06g0493100	Conserved hypothetical protein.	--	--	--	--	bphi008a, BpHi008A, OsRALF-22, OsRALF22, RALF-22, RALF22	brown planthopper induced008a, Brown planthopper induced 008a, Rapid alkalization factor 22	1.23172	9.30894e-05	Up	162.596	179.197	183.817	425.597	323.695	471.328
LOC_Os06g29844	Os06g0494400	Multi antimicrobial extrusion protein MatE family protein.	--	--	--	--	--	--	1.50306	9.30894e-05	Up	3.23201	3.97782	4.09772	8.69623	11.9402	10.7512
LOC_Os06g30400	Os06g0499100	Hypothetical conserved gene.	--	--	--	--	--	--	2.81137	0.000354495	Up	1.11181	0	0.931472	3.14766	4.20477	6.82055
LOC_Os06g32990	Os06g0521500	Haem peroxidase family protein.	--	--	--	--	prx83	class III peroxidase 83	3.88096	0.00455583	Up	0	0.111209	0.0439661	0.89591	0.345115	1.0255
LOC_Os06g33170	None	--	--	--	--	--	--	--	1.25205	0.0105398	Up	0.42614	0.0342135	0.338563	0.65511	0.717635	0.504334
LOC_Os06g33610	None	--	--	--	--	--	--	--	1.6494	0.000439716	Up	0.456839	0.528719	0.0872863	1.02189	1.00383	1.30083
LOC_Os06g33880	Os06g0529900	Hypothetical conserved gene.	--	--	--	--	--	--	5.31908	9.30894e-05	Up	0.318375	0.15331	0	1.29753	15.0757	2.22862
LOC_Os06g34960	Os06g0541600	Conserved hypothetical protein.	--	--	RLCK206	RECEPTOR-LIKE CYTOPLASMIC KINASE 206	OsRLCK206	Receptor-like Cytoplasmic Kinase 206	1.94156	9.30894e-05	Up	1.18709	0.596115	0.343778	2.67675	2.60665	2.77881
LOC_Os06g35020	Os06g0542000	Conserved hypothetical protein.	--	--	--	--	--	--	1.7134	0.0120855	Up	0.423114	0.102094	0.1518	0.411989	0.697469	0.553174
LOC_Os06g35060	Os06g0542300	Heavy metal transport/detoxification protein domain containing protein.	--	--	--	--	--	--	3.00801	9.30894e-05	Up	1.48344	2.62016	3.97331	25.9249	17.7197	20.7657
LOC_Os06g35165	Os06g0543601	Protein of unknown function DUF3778 domain containing protein.	--	--	--	--	--	--	2.14179	9.30894e-05	Up	1.69853	1.94147	1.59119	5.50627	3.89295	13.4639
LOC_Os06g35520	Os06g0547400	Similar to Peroxidase P7 (EC 1.11.1.7) (TP7).	--	--	--	--	prx86, PRX86, OsPRX86	class III peroxidase 86, peroxidase FLXPER4, PER4	1.1495	9.30894e-05	Up	0.41883	1.03921	0.46111	1.94338	0.580774	1.685
LOC_Os06g35574	Os06g0548500	Conserved hypothetical protein.	--	--	--	--	--	--	1.79462	9.30894e-05	Up	0.604955	0.81638	0.346386	2.35134	1.94926	1.75855
LOC_Os06g35700	Os06g0549900	FAD linked oxidase, N-terminal domain containing protein.	--	--	--	--	--	--	9.07201	0.00418232	Up	0	0.0415953	0	1.92579	19.4626	0.855864
LOC_Os06g35830	Os06g0551500	Conserved hypothetical protein.	--	--	--	--	--	--	1.80476	0.0186551	Up	0.075427	0.145372	0	0.219783	0.364524	0.17863
LOC_Os06g35850	Os06g0551800	Bulb-type lectin domain domain containing protein.	--	--	--	--	--	--	1.97535	9.30894e-05	Up	1.403	0.950629	1.07902	5.4685	3.41544	4.44154
LOC_Os06g36310	Os06g0557400	Leucine-rich repeat domain containing protein.	--	--	--	--	--	--	1.10214	9.30894e-05	Up	1.18018	0.911058	0.78938	2.9765	2.08711	1.03393
LOC_Os06g36380	Os06g0558900	Conserved hypothetical protein.	--	--	--	--	--	--	1.06026	9.30894e-05	Up	4.83357	6.09396	5.67167	14.4803	8.49744	11.2256
LOC_Os06g36560	Os06g0561000	Myo-inositol oxygenase, Drought stress tolerance	OsMIOX, MIOX	Myo-inositol oxygenase	MIOX	MYO-INOSITOL OXYGENASE	OsMIOX	Myo-inositol oxygenase	2.90133	9.30894e-05	Up	0.749069	1.38929	1.4367	3.78137	18.3622	4.237
LOC_Os06g37300	Os06g0569500	Ent-kaurene oxidase, Diterpenoid phytoalexin biosynthesis	KO4, OsKO4, OsKOL4, KOS1, CYP701A8, OsKO2	ENT-KAURENE OXIDASE 4, rice ent-kaurene oxidase4, cytochrome P450 701A8	KO4	ENT-KAURENE OXIDASE 4	OsKO4, OsKOL4, KOS1, CYP701A8, OsKO2	rice ent-kaurene oxidase4, cytochrome P450 701A8	1.89867	9.30894e-05	Up	12.262	10.5768	7.90916	11.8683	99.0005	2.55908
LOC_Os06g37410	Os06g0570900	Helix-loop-helix DNA-binding domain containing protein.	--	--	--	--	OsbHLH030	basic helix-loop-helix protein 030	3.1937	9.30894e-05	Up	0.198623	0.173653	0	0.891567	2.28318	0.187257
LOC_Os06g37560	Os06g0573600	Similar to Beta-galactosidase precursor (EC 3.2.1.23) (Lactase).	--	--	BGAL2	BETA-GALACTOSIDASE 2	OsBgal2, OsBGal2	Beta-galactosidase 9, Lactase 9	1.22941	9.30894e-05	Up	0.5562	0.60568	0.589041	1.10232	1.9123	1.04651
LOC_Os06g37740	None	--	--	--	--	--	--	--	1.58647	0.0156059	Up	1.63063	0	0	0.802259	2.66825	1.34995
LOC_Os06g38660	Os06g0586000	Conserved hypothetical protein.	--	--	--	--	--	expressed protein gene	1.79263	9.30894e-05	Up	28.7713	24.1627	29.0238	57.6205	179.26	44.0218
LOC_Os06g38670	Os06g0586150	Protein kinase, catalytic domain domain containing protein.	--	--	--	--	--	--	2.47429	9.30894e-05	Up	0.050361	0.234984	0.102306	0.444994	1.33879	0.351774
LOC_Os06g38750	Os06g0587100	Conserved hypothetical protein.	--	--	--	--	--	--	2.01885	0.0173767	Up	0.358582	0.0432256	0.042813	0.566623	0.866692	0.340276
LOC_Os06g38764	None	--	--	--	--	--	--	--	1.07144	9.30894e-05	Up	29.426	61.1038	51.8598	100.464	84.4955	110.538
LOC_Os06g38780	None	--	--	--	--	--	--	--	2.05613	9.30894e-05	Up	0.536814	0.663188	0.863729	2.9194	2.819	2.75075
LOC_Os06g38830	Os06g0587900	Hypothetical conserved gene.	--	--	--	--	--	--	1.556	9.30894e-05	Up	0.669906	3.18584	2.48771	6.4342	4.53249	7.51253
LOC_Os06g38890	None	--	--	--	--	--	--	--	1.807	9.30894e-05	Up	0.306659	0.321501	0.123431	1.26712	0.636318	0.592996
LOC_Os06g38980	Os06g0589700	Similar to Poly(A)-binding protein (Fragment).	--	--	--	--	--	--	1.49698	0.0173067	Up	0.118412	0.0525109	0.164128	0.290588	0.335821	0.308474
LOC_Os06g39780	Os06g0599200	Cytochrome P450 family protein.	--	--	--	--	--	--	5.06102	9.30894e-05	Up	0.12267	0.286492	0.0499422	4.54659	6.30896	4.31155
LOC_Os06g39880	Os06g0600400	Cytochrome P450 monooxygenase, Regulation of panicle exsertion and uppermost internode	CYP734A4	Cytochrome P450 734A4	CYP734A4	CYTOCHROME P450 HYDROXYLASE 734A4	OsCYP734A4	--	2.38295	0.000181619	Up	0	0.0528902	0.16974	0.173	0.591744	0.38863
LOC_Os06g40090	Os06g0603300	VQ domain containing protein.	--	--	--	--	OsVQ23	VQ motif-containing protein 23	2.10168	0.00448167	Up	0.354092	0.0620055	0	0.343612	0.989795	0.426338
LOC_Os06g40818	Os06g0610800	Peptidase A1 domain containing protein.	--	--	--	--	--	--	1.25029	9.30894e-05	Up	0.225281	0.606447	0.456322	1.3516	0.44834	1.23095
LOC_Os06g40960	Os06g0612300	Similar to T6J4.5 protein (WIP6 protein).	--	--	--	--	--	--	1.27433	9.30894e-05	Up	0.611994	0.323618	0.159806	1.30293	0.456737	0.850465
LOC_Os06g41100	Os06g0614100	bZIP transcription factor, bZIP-1 domain containing protein.	--	--	BZIP49	b-ZIP TRANSCRIPTION FACTOR 49	OsbZIP49	b-ZIP transcription factor 49	2.22441	9.30894e-05	Up	2.37267	1.10239	1.99614	7.20491	12.3878	5.1767
LOC_Os06g41640	None	--	--	--	--	--	--	--	2.34601	9.30894e-05	Up	0.183571	0.169562	0.174022	0.852922	0.972987	0.829832
LOC_Os06g42470	Os06g0630850	Conserved hypothetical protein.	--	--	--	--	--	--	1.109	9.30894e-05	Up	1.32564	0.533239	1.32172	2.74397	2.81671	1.20863
LOC_Os06g42730	Os06g0633900	Similar to esterase/lipase/thioesterase.	--	--	--	--	OsPOP14, POP14	Prolyl Oligopeptidase 14, PROLYL OLIGOPEPTIDASE 14	1.64827	9.30894e-05	Up	0.399159	0.268767	0.13278	0.444557	1.17425	0.677685
LOC_Os06g43080	Os06g0637400	Conserved hypothetical protein.	--	--	--	--	OsCEP15, CEP15	C-TERMINALLY ENCODED PEPTIDE 15	3.04693	0.0120855	Up	0	0.330563	0.549353	1.78515	5.09722	0.328465
LOC_Os06g43370	Os06g0640800	Similar to Cytochrome P450 CYP71Y10.	--	--	--	--	--	--	2.46984	9.30894e-05	Up	0.550631	0.365242	0.902122	3.80581	2.81776	3.33029
LOC_Os06g43384	Os06g0641200	Similar to Cytochrome P450 CYP71Y10.	--	--	--	--	--	--	Inf	9.30894e-05	Up	0	0	0	0.848508	1.10162	1.03298
LOC_Os06g43700	Os06g0644700	Amino acid transporter, transmembrane domain containing protein.	--	--	--	--	OsATL1	amino acid transporter-like 1	1.13032	9.30894e-05	Up	1.13487	1.39749	1.34607	2.09234	4.47301	1.83616
LOC_Os06g43780	Os06g0645600	Hypothetical conserved gene.	--	--	--	--	--	--	1.57041	9.30894e-05	Up	0.51001	0.670256	0.419847	1.62917	1.40317	1.66643
LOC_Os06g43930	Os06g0647400	Similar to Lysosomal Pro-X carboxypeptidase.	--	--	--	--	OsProCP2, PROCP2	Lysosomal Pro-x Carboxypeptidase 2, LYSOSOMAL PRO-X CARBOXYPEPTIDASE 2	1.35524	9.30894e-05	Up	15.8496	25.1574	21.4509	51.8044	50.615	55.2801
LOC_Os06g43960	Os06g0647900	Conserved hypothetical protein.	--	--	--	--	--	--	1.75779	0.00521949	Up	0.178803	0.13377	0	0.230882	0.401263	0.412244
LOC_Os06g44190	Os06g0651200	Conserved hypothetical protein.	--	--	--	--	--	--	1.22708	0.00654878	Up	2.93396	12.7013	18.1614	13.1461	53.4666	11.8644
LOC_Os06g44500	Os06g0655500	Kelch-type beta propeller domain containing protein.	--	--	--	--	OsFbox319, Os_F0429	F-box protein 319	1.02348	9.30894e-05	Up	4.94116	2.96004	5.96071	8.96707	7.5031	11.3898
LOC_Os06g45140	Os06g0662200	Basic leucine zipper (bZIP) transcription factor, Negative regulator of cold and drought stress response	OsbZIP52, OsbZIP52/RISBZ5, RISBZ5	RICE SEED B-ZIPPER 5, b-ZIP transcription factor 52, rice seed b-Zipper 5	RISBZ5	RICE SEED B-ZIPPER 5	OsbZIP52	b-ZIP transcription factor 52, rice seed b-Zipper 5	1.18013	9.30894e-05	Up	1.86031	1.63498	2.84632	2.97448	5.75432	5.45109
LOC_Os06g45860	Os06g0670000	Molybdenum cofactor sulfurase, Molybdenum cofactor sulfurtransferase, Abscisic acid (ABA) biosynthesis, Disease resistance	OsABA3, OsMoCo	abscisic acid-deficient 3	ABA3	ABA DEFICIENT 3	OsABA3, OsMoCo, MoCo	--	1.00783	9.30894e-05	Up	6.07137	6.6997	6.33045	12.0992	14.7839	10.9837
LOC_Os06g45890	Os06g0670300	MYB-like transcription factor, Regulation of plant height, Tolerance to cadmium stress	OsMPH1, OsMYB45	MYB-like gene of Plant Height 1	--	--	OsMPH1, MPH1, OsMYB45, MYB45, DLN171, OsDLN171	MYB-like gene of Plant Height 1, transcription factor OsMYB45, MYB protein 45, DLN repressor 171, DLN motif protein 171	1.56727	9.30894e-05	Up	2.0684	2.16882	1.55325	2.8849	10.4626	3.72695
LOC_Os06g45940	Os06g0671000	Similar to Potassium transporter 1 (AtPOT1) (AtKUP1) (AtKT1).	--	--	HAK13	HIGH-AFFINITY POTASSIUM(K+) TRANSPORTER 13	OsHAK13	High-affinity Potassium(K+) Transporter 13, Probable potassium transporter 13	1.45	9.30894e-05	Up	0.387041	0.514957	0.282397	1.19943	1.03672	0.961795
LOC_Os06g45960	Os06g0671300	Cytochrome P450 family protein.	--	--	--	--	--	--	2.83978	9.30894e-05	Up	0.211282	0.728076	0.100357	3.47719	2.31904	1.56017
LOC_Os06g46140	Os06g0673800	Conserved hypothetical protein.	--	--	--	--	--	--	3.06976	9.30894e-05	Up	1.54751	1.13605	1.04512	9.03226	15.4851	6.41531
LOC_Os06g46160	Os06g0674100	Conserved hypothetical protein.	--	--	--	--	--	--	4.33255	9.30894e-05	Up	0.173323	0.100183	0.793032	4.98054	11.4972	4.98763
LOC_Os06g46270	Os06g0675600	NAC transcription factor, Positive regulator of heading and senescence during the reproductive phase	OsY37, ONAC011	Oryza sativa Yellow37	Y37	YELLOW 37	NAC11, ONAC011, ONAC11, OMTN4, OsY37, OsY37N, OsY37I, OsNAC1, DLN172, OsDLN172	NAC domain-containing protein 011, NAC domain-containing protein 11, miR164-targeted NAC4, Oryza miR164-targeted NAC4, Yellow37, Yellow 37, DLN repressor 172, DLN motif protein 172	1.84889	9.30894e-05	Up	1.67151	1.42253	0.937167	4.02721	7.47132	2.85101
LOC_Os06g46340	Os06g0676700	Similar to High pI alpha-glucosidase.	--	--	--	--	--	--	1.94707	9.30894e-05	Up	1.35167	1.37825	1.47375	5.9648	5.14971	4.90468
LOC_Os06g46960	Os06g0683500	Similar to predicted protein.	--	--	--	--	--	--	1.87166	0.000856937	Up	0.773287	0.266619	0	1.39888	0.825587	1.52392
LOC_Os06g47200	Os06g0686400	Bifunctional inhibitor/plant lipid transfer protein/seed storage domain containing protein.	--	--	--	--	OsLTPG13, OsLTPg13	GPI-anchored non-specific lipid transfer protein 13, type G nsLTP 13, type G non-specific lipid transfer protein 13	1.06795	9.30894e-05	Up	9.72464	4.28588	9.14336	10.8256	26.916	10.0675
LOC_Os06g47230	Os06g0686700	Non-protein coding transcript.	--	--	--	--	Exp1	Expressed protein	1.18892	9.30894e-05	Up	566.691	366.502	852.148	1106.64	1041.22	1798.74
LOC_Os06g47470	Os06g0689600	Hypothetical conserved gene.	--	--	RLCK214	RECEPTOR-LIKE CYTOPLASMIC KINASE 214	OsRLCK214	Receptor-like Cytoplasmic Kinase 214	2.62289	9.30894e-05	Up	1.93026	2.04189	2.45046	10.9571	17.1033	11.2814
LOC_Os06g47520	Os06g0690100	Similar to Pentatricopeptide repeat protein.	--	--	--	--	OsSTA178, STA178	--	1.31102	9.30894e-05	Up	0.393819	0.443359	0.693913	1.46902	1.03719	1.24969
LOC_Os06g47530	Os06g0690200	Serine/threonine protein kinase-related domain containing protein.	--	--	RLCK215	RECEPTOR-LIKE CYTOPLASMIC KINASE 215	OsRLCK215	Receptor-like Cytoplasmic Kinase 215	1.54274	9.30894e-05	Up	3.95189	5.2053	4.90482	12.6047	16.2002	11.7321
LOC_Os06g47800	Os06g0693100	NB-ARC domain containing protein.	--	--	--	--	--	--	1.02584	9.30894e-05	Up	1.74981	1.84858	1.0178	4.01914	2.49502	2.76509
LOC_Os06g48050	Os06g0695700	Calmodulin-binding, plant family protein.	--	--	--	--	--	--	Inf	9.30894e-05	Up	0	0	0	0.0863275	0.555993	0.14405
LOC_Os06g48160	Os06g0696400	Xyloglycan endo-transglycosylase precursor.	--	--	XTH11	XYLOGLUCAN ENDOTRANSGLUCOSYDASE/HYDROLASE 11	OsXTH11, XTR2, OsXTR2, Meri-5	xyloglucan endotransglucosylase/hydrolase, xyloglucan endotransglucosylase 11, XET-related gene 2, xyloglucan endotransglucosylase/hydrolase 11	1.17368	9.30894e-05	Up	1.59141	0.397634	0.314332	1.14104	1.97833	2.00822
LOC_Os06g48250	Os06g0697600	ATPase, AAA-type, core domain containing protein.	--	--	--	--	--	--	1.46327	9.30894e-05	Up	10.7565	9.88003	8.5216	26.7592	25.1624	27.5418
LOC_Os06g48300	Os06g0698300	Protein phosphatase 2C family protein.	--	--	--	--	OsPP2C59, PP2C59, OsPP91	protein phosphatase 2C59, protein phosphatase 2C 59, protein phosphatase 91	1.48428	9.30894e-05	Up	2.33204	3.56757	3.35571	8.08951	12.226	5.78096
LOC_Os06g48520	Os06g0698802	Hypothetical conserved gene.	--	--	--	--	--	--	2.70658	9.30894e-05	Up	0.0131731	0.063312	0.137534	0.191153	0.786438	0.40935
LOC_Os06g48680	Os06g0700300	Conserved hypothetical protein.	--	--	--	--	--	--	2.17446	9.30894e-05	Up	6.78	4.44516	6.69466	27.6124	26.9491	25.3653
LOC_Os06g48730	None	--	--	--	--	--	--	--	1.32293	0.00448167	Up	0.932503	0	1.14277	3.31917	0.895335	0.893631
LOC_Os06g49250	Os06g0706400	PTR/NRT1 (peptide transporter/nitrate transporter 1) family protein, Nitrogen utilization efficiency, growth and grain yield	OsPTR9	PTR/NRT1 homologue	PTR9	PROTEIN TRANSPORTER 9	OsPTR9 OsNPF8.20, NPF8.20	NITRATE TRANSPORTER 1/PEPTIDE TRANSPORTER 8.20	1.01843	9.30894e-05	Up	70.2687	89.1353	85.4371	174.205	170.496	145.27
LOC_Os06g49970	Os06g0713800	Alpha-amylase isozyme 2A precursor (EC 3.2.1.1) (1, 4-alpha-D-glucan glucanohydrolase).	--	--	AMY2A	ALPHA-AMYLASE 2A	Amy2A*(RAmy2A), AMY1.5, AMYC2, RAmy2A, Amy4, Amy2A	Alpha-amylase2A, Alpha-amylase isozyme 2A, Alpha-amylase isozyme C2, Alpha-amylase-2A, Amylase-4	2.65681	0.000608768	Up	0.0602825	0.0289784	0.100167	0.422927	0.516051	0.241365
LOC_Os06g50080	Os06g0714800	Protein of unknown function DUF581 family protein.	--	--	--	--	--	--	1.11445	9.30894e-05	Up	21.6066	24.6208	27.4916	52.5579	49.5475	55.7584
LOC_Os06g50180	Os06g0715700	Protein of unknown function DUF803 family protein.	--	--	--	--	--	--	1.09493	9.30894e-05	Up	1.78012	1.77446	2.69148	3.57345	8.02367	1.82129
LOC_Os06g50930	Os06g0725000	Similar to Senescence-associated protein DIN1.	--	--	STR9	SULFURTRANSFERASE 9	OsStr9	Sulfurtransferase 9	2.90256	9.30894e-05	Up	1.00838	1.01901	1.46307	9.18804	10.3513	6.32021
LOC_Os06g51050	Os06g0726100	Similar to Seed chitinase-c.	--	--	CHT3	CHITINASE 3	Cht3*, Cht3, Cht-3, CH6, OsChia1c, CHI7, OsCHI11, CHI11	Chitinase3, Basic endochitinase 1 precursor, Basic endochitinase 1, Chitinase 3, Pathogenesis related (PR)-3 chitinase 3, Class I chitinase c, Chitinase-3(class I), CHITINASE7	3.39563	9.30894e-05	Up	0.54516	0.799566	0.345836	7.07165	5.7004	4.80623
LOC_Os06g51060	Os06g0726200	Similar to Chitinase 1.	--	--	CHT1	CHITINASE 1	Cht1*(Chi1), Ch16, Cht1, CHT-1, CH16, RC24, OsChia1a, OsChia1, Chi1, Cht1*, Chi-1, Cht-1, Cht1, RCC1, OsCht-1	Chitinase1, Chitinase 1, Pathogenesis related (PR)-3 chitinase 1, Class I chitinase a, Chitinase-1(class I)	2.58624	9.30894e-05	Up	2.38738	3.45732	4.56386	18.6911	30.9738	12.184
LOC_Os06g51070	Os06g0726300	NAC transcription factor, Drought and cold stress tolerance	NAC95, ONAC095, ONAC95	NAC DOMAIN-CONTAINING PROTEIN 95, NAC domain-containing protein 095, NAC domain-containing protein 95	NAC95	NAC DOMAIN-CONTAINING PROTEIN 95	ONAC095, ONAC95	NAC domain-containing protein 095, NAC domain-containing protein 95	1.4768	9.30894e-05	Up	16.9225	17.6892	15.8436	45.1641	40.7983	52.9062
LOC_Os06g51210	Os06g0727900	Domain of unknown function DUF23 domain containing protein.	--	--	--	--	--	--	2.40985	9.30894e-05	Up	0.190426	0.0732615	0.307618	0.719131	1.40463	0.879901
LOC_Os07g01560	Os07g0106200	Similar to Hexose transporter.	--	--	MST3	MONOSACCHARIDE TRANSPORTER 3	OsMST3	monosaccharide transporter 3	2.4279	9.30894e-05	Up	11.4045	16.4778	14.9775	87.0206	66.8578	74.1607
LOC_Os07g01620	Os07g0106900	Plant disease resistance response protein family protein.	--	--	--	--	--	--	1.1678	9.30894e-05	Up	0.749415	0.115457	0.628046	0.639735	1.71166	0.963673
LOC_Os07g01750	Os07g0108200	Similar to transparent testa 12 protein.	--	--	--	--	--	--	4.46512	0.00418232	Up	0.0179451	0.0345158	0.0852429	0.347469	2.45291	0.321437
LOC_Os07g02540	Os07g0116600	Similar to HLS1 (HOOKLESS 1); N-acetyltransferase.	--	--	--	--	--	--	1.51506	9.30894e-05	Up	1.32919	0.773075	1.92423	3.30282	4.23236	3.84672
LOC_Os07g02570	Os07g0116900	Conserved hypothetical protein.	--	--	--	--	--	--	3.37463	9.30894e-05	Up	0.285289	0	0.0193691	0.434203	2.25478	0.422896
LOC_Os07g02580	--	--	--	--	--	--	--	--	1.22383	0.0480817	Up	0	0.622757	0	0.419324	0.818325	0.205046
LOC_Os07g02590	Os07g0117000	NB-ARC domain containing protein.	--	--	--	--	--	--	1.78262	9.30894e-05	Up	0.331731	0.616984	0.214767	1.24032	2.02568	0.692898
LOC_Os07g02630	Os07g0117400	NB-ARC domain containing protein.	--	--	--	--	--	--	3.8781	9.30894e-05	Up	0.0138406	0.086542	0.0262784	0.308024	1.23962	0.299847
LOC_Os07g03030	Os07g0121800	Protein of unknown function DUF1719, Oryza sativa domain containing protein.	--	--	--	--	--	--	1.17687	9.30894e-05	Up	2.73392	2.9649	3.59252	7.58402	7.35491	5.82623
LOC_Os07g03040	Os07g0122000	Protein of unknown function DUF1719, Oryza sativa family protein.	--	--	--	--	--	--	2.97865	9.30894e-05	Up	0.935291	1.05172	0.942454	7.80633	10.9716	4.12062
LOC_Os07g03170	Os07g0123800	Uncharacterised conserved protein UCP031279 domain containing protein.	--	--	--	--	--	--	1.30278	9.30894e-05	Up	11.6747	8.79655	11.3273	22.6639	27.9379	26.9662
LOC_Os07g03200	Os07g0124100	Similar to Phytosulfokines 4 precursor.	--	--	PSK4	PHYTOSULFOKINE 4	OsPSK4, Psk4	phytosulfokine 4	1.03246	9.30894e-05	Up	44.5835	42.5056	50.5591	63.3097	156.957	58.3238
LOC_Os07g03580	Os07g0127500	Similar to PR-1a pathogenesis related protein (Hv-1a) precursor.	--	--	PR1-72	PATHOGENESIS-RELATED GENE 1-72	OsPR1#072, OsPR1-72, PR1L, OsPR1L	pathogenesis-related protein 1-72, PR protein 1-72, PR1-like	Inf	9.30894e-05	Up	0	0	0	0	7.55998	0.629241
LOC_Os07g03590	--	--	--	--	CRP	--	--	--	Inf	0.0250808	Up	0	0	6.6583e-08	0.0524368	1.00976	0.225351
LOC_Os07g03600	Os07g0127700	Similar to Pathogenesis-related protein class 1.	--	--	PR1b	--	PR1b	pathogenesis-related protein	1.8797	9.30894e-05	Up	0.771499	0.79415	1.62335	2.95407	7.14406	1.51549
LOC_Os07g03710	Os07g0129200	Pathogenesis-related 1a protein, Regulation of abiotic stress responses	PR1A, OsPR1a, OsPR-1a, PR1a, OsPR1#074, OsPR1-74, PR-1a, OsSCP, SCP	PATHOGENESIS-RELATED GENE 1A, pathogenesis-related gene 1a, acidic PR protein 1, PR protein 1, acidic pathogenesis-related protein 1, pathogenesis-related 1a protein, Sperm Coating Protein	OsPR1-74	PATHOGENESIS-RELATED GENE 1A	OsPR1a, OsPR-1a, PR1a, OsPR1#074, OsPR1-74, PR-1a, OsSCP, SCP, OsPR1	pathogenesis-related gene 1a, acidic PR protein 1, PR protein 1, acidic pathogenesis-related protein 1, pathogenesis-related 1a protein, Sperm Coating Protein	7.81539	9.30894e-05	Up	0.114628	0.40505	0.546717	55.5984	174.757	7.63823
LOC_Os07g03730	Os07g0129300	Similar to PR1a protein.	--	--	OsPR1	--	OsPR1, OsPR1a, PR1a, PR1	PATHOGEN RESPONSE GENE 1, PATHOGENESIS-RELATED 1a	3.61992	9.30894e-05	Up	54.1961	95.9655	65.5397	820.804	935.557	906.5
LOC_Os07g03740	None	--	--	--	--	--	--	--	5.36252	0.00418232	Up	1.67993	1.81068	2.17264	22.3842	21.8119	21.324
LOC_Os07g03810	Os07g0130100	Similar to Resistance protein candidate (Fragment).	--	--	--	--	RLK	membrane-anchored receptor-like kinases	1.24676	9.30894e-05	Up	0.0996201	0.14359	0.236232	0.337123	0.498473	0.290579
LOC_Os07g03870	Os07g0130800	Protein kinase, catalytic domain domain containing protein.	--	--	--	--	--	--	1.10982	9.30894e-05	Up	2.30844	6.29323	3.67452	8.02335	7.98833	10.229
LOC_Os07g03900	None	--	--	--	--	--	--	--	3.70741	9.30894e-05	Up	0.088089	0.112916	0.013939	0.994437	1.08278	0.815971
LOC_Os07g03920	Os07g0131375	Protein kinase, catalytic domain domain containing protein.	--	--	--	--	--	--	2.05795	9.30894e-05	Up	0.466425	1.03282	0.750213	2.52947	3.14211	3.60652
LOC_Os07g04040	Os07g0132500	Similar to Resistance protein candidate (Fragment).	--	--	--	--	--	--	1.51779	9.30894e-05	Up	0.255484	0.454304	0.157606	0.988546	0.504671	0.962221
LOC_Os07g04130	Os07g0133100	Concanavalin A-like lectin/glucanase, subgroup domain containing protein.	--	--	--	--	--	--	1.25423	9.30894e-05	Up	0.128243	0.234207	0.328622	0.607864	0.371544	0.652055
LOC_Os07g04330	Os07g0136300	Similar to cDNA, clone: J075163H13, full insert sequence.	--	--	--	--	--	Conserved hypothetical protein	Inf	9.30894e-05	Up	0	0	0	0.266743	0	0.781543
LOC_Os07g04350	Os07g0136500	Hypothetical gene.	--	--	--	--	--	--	Inf	9.30894e-05	Up	0	0	0	0.434126	0.587741	0.159008
LOC_Os07g04430	Os07g0136866	Similar to BRI1-KD interacting protein 133 (Fragment).	--	--	--	--	--	--	1.78966	9.30894e-05	Up	0.638271	0.446928	0.552478	2.1667	1.47814	1.94719
LOC_Os07g04450	Os07g0137200	Conserved hypothetical protein.	--	--	--	--	--	--	1.12998	9.30894e-05	Up	25.2537	18.9107	31.3356	47.8659	57.9211	58.6151
LOC_Os07g04480	Os07g0137500	Transposase, MuDR, plant domain containing protein.	--	--	--	--	--	--	1.23407	9.30894e-05	Up	1.4275	1.59061	1.97836	4.78468	3.89265	2.92767
LOC_Os07g04560	Os07g0138200	NAC transcription factor, ABA-induced leaf senescence and tillering	ONAC096	--	NAC96	NAC DOMAIN-CONTAINING PROTEIN 96	NAC94, ONAC096, ONAC96, NAC4, OsNAC4	NAC domain-containing protein 94, NAC domain-containing protein 096, NAC domain-containing protein 96	5.31389	0.00418232	Up	0.167121	0.0965862	0	0.519065	9.7199	0.126519
LOC_Os07g04820	None	--	--	--	--	--	--	--	2.72118	9.30894e-05	Up	0.422629	0.166294	0.100404	0.0372046	2.6063	1.73009
LOC_Os07g04980	None	--	--	--	--	--	--	--	1.59915	0.0403777	Up	0.154122	0	0.17616	0.628015	0.297866	0.058302
LOC_Os07g05360	Os07g0147500	Similar to Photosystem II 10 kDa polypeptide, chloroplast precursor.	--	--	PSBR	PHOTOSYSTEM II SUBUNIT	PsbR, OsPsbR1, PsbR1	PSII subunit PsbR, photosystem II subunit PsbR, PSII subunit PsbR1, photosystem II subunit PsbR1	5.01675	9.30894e-05	Up	0.356626	6.59637	3.08409	102.767	56.7384	165.504
LOC_Os07g05365	Os07g0147550	Similar to Photosystem II 10 kDa polypeptide, chloroplast.	--	--	--	--	OsPsbR2, PsbR2	PSII subunit PsbR2, photosystem II subunit PsbR2	3.45936	0.00158326	Up	0.32328	0.0624798	0	2.64928	1.08045	0.431582
LOC_Os07g05640	Os07g0151200	Sugar/inositol transporter domain containing protein.	--	--	--	--	--	--	1.05323	9.30894e-05	Up	29.013	29.064	27.7199	59.211	56.8089	59.9776
LOC_Os07g05840	Os07g0153150	Conserved hypothetical protein.	--	--	--	--	--	--	Inf	9.30894e-05	Up	0	0	0	96.8211	82.7826	70.1933
LOC_Os07g05850	None	--	--	--	--	--	--	--	Inf	9.30894e-05	Up	0	0	0	9.93469	6.48601	8.46486
LOC_Os07g05940	Os07g0154100	Similar to Viviparous-14.	--	--	NCED3	9-CIS-EPOXYCAROTENOID DIOXYGENASE 3	OSNCED3, OsNCED-3, OsNCED3, OsNCED4, NCED4, OsNECD2	9-cis-epoxycarotenoid dioxygenase 3	1.68681	0.00118259	Up	0.261896	0	0.026169	0.080015	0.484075	0.350507
LOC_Os07g06490	Os07g0158800	Protein of unknown function DUF266, plant family protein.	--	--	--	--	--	--	1.00954	9.30894e-05	Up	0.273319	1.05111	0.951577	1.17552	1.89314	1.47346
LOC_Os07g06560	Os07g0159600	Similar to RING-H2 finger protein ATL2I.	--	--	--	--	--	--	3.42364	0.00820672	Up	0.102464	0	0.293987	0.398969	3.37786	0.438235
LOC_Os07g06644	Os07g0160300	Shikimate kinase domain containing protein.	--	--	--	--	--	--	1.04774	9.30894e-05	Up	14.7626	13.5431	15.7283	33.8831	31.1881	25.0137
LOC_Os07g06900	Os07g0163200	FBD domain containing protein.	--	--	--	--	OsFbox344, Os_F0183	F-box protein 344	3.70288	0.00500036	Up	0.140997	0.0193754	0	0.409663	0.831347	0.816974
LOC_Os07g07930	Os07g0175600	Plant lipid transfer protein and hydrophobic protein, helical domain containing protein.	--	--	--	--	OsLTPG18, OsLTPg18	GPI-anchored non-specific lipid transfer protein 18, type G nsLTP 18, type G non-specific lipid transfer protein 18	5.87066	9.30894e-05	Up	0.505398	0.521734	0.585158	7.71186	81.3273	4.40974
LOC_Os07g08300	Os07g0180700	Similar to Major facilitator superfamily antiporter.	--	--	ZIFL3	ZINC-INDUCED FACILITATOR-LIKE 3	OsZIFL3	zinc-induced facilitator-like 3	1.45309	9.30894e-05	Up	10.9062	14.3685	12.9197	35.8967	34.2217	33.3605
LOC_Os07g08430	Os07g0182100	Similar to Tryptophan synthase alpha chain.	--	--	--	--	OsTSA, pOsTSA, TSbeta	putative OsTSA, alpha-subunit of tryptophan synthase, tryptophan synthase alpha chain	1.19515	9.30894e-05	Up	25.3793	26.9926	26.709	35.3372	108.897	36.3958
LOC_Os07g09610	Os07g0194100	Similar to OSK2 (Fragment).	--	--	--	--	--	--	1.08727	9.30894e-05	Up	0.856483	0.481689	0.460418	1.01665	1.84459	0.913697
LOC_Os07g09710	Os07g0195300	Hypothetical conserved gene.	--	--	--	--	OsFbox347, Os_F0072	F-box protein 347	2.69347	0.00305251	Up	0.0143355	0.068907	0.0680475	0.0277413	0.943973	0
LOC_Os07g10850	None	--	--	--	--	--	--	--	1.71978	9.30894e-05	Up	0.713051	0.93397	2.22329	3.47766	4.3605	4.22197
LOC_Os07g10880	Os07g0209700	Protein of unknown function DUF1677, Oryza sativa domain containing protein.	--	--	--	--	--	--	1.08838	0.016227	Up	0.0628975	0.282369	0.179374	0.487392	0.220942	0.395601
LOC_Os07g11300	Os07g0213500	Hypothetical conserved gene.	--	--	--	--	--	--	1.22945	9.30894e-05	Up	18.2462	16.435	19.4255	47.8628	48.312	29.9807
LOC_Os07g11739	Os07g0217600	CytochromeP450 monooxygenase, Diterpenoid phytoalexin biosynthesis, Bacterial blight resistance	CYP71Z2, Oscyp71Z2	P-450 71Z2, Cytochrome P450 71Z2	CYP71Z2	P-450 71Z2	Oscyp71Z2	Cytochrome P450 71Z2	3.24846	9.30894e-05	Up	9.95215	4.83972	9.51401	34.7501	173.728	20.1589
LOC_Os07g11790	Os07g0218200	Similar to terpene synthase 7.	--	--	--	--	TPS3, OsSTP3, OsTPS28, TPS28, OsTPS13	TERPENE SYNTHASE3, terpene synthase 3, terpene synthase 28	Inf	9.30894e-05	Up	0	0	0	0.20058	27.826	0
LOC_Os07g11870	Os07g0218700	Cytochrome P450 family protein.	--	--	--	--	--	--	Inf	9.30894e-05	Up	0	0	0	1.97615	50.6125	0
LOC_Os07g12240	None	--	--	--	--	--	--	--	4.93513	9.30894e-05	Up	0.513907	0	0.99847	18.1138	13.0236	14.5615
LOC_Os07g12390	Os07g0226200	Hypothetical protein.	--	--	--	--	--	--	1.34239	9.30894e-05	Up	23.9218	17.8303	20.5203	51.6728	53.5476	50.8212
LOC_Os07g12720	Os07g0230600	Hypothetical conserved gene.	--	--	--	--	--	--	1.77503	9.30894e-05	Up	1.11713	1.37924	1.07933	4.28642	4.2929	3.5182
LOC_Os07g13770	Os07g0241500	UDP-glucuronosyl/UDP-glucosyltransferase family protein.	--	--	UGT710C2	UDP-GLUCOSE-DEPENDENT GLYCOSYLTRANSFERASE 710C2	OsUGT710C2	UDP-glucose-dependent glycosyltransferase 710C2	4.69917	9.30894e-05	Up	1.62216	1.21147	1.59587	30.5655	43.0523	40.1865
LOC_Os07g13780	Os07g0241600	UDP-glucuronosyl/UDP-glucosyltransferase domain containing protein.	--	--	--	--	--	--	3.36453	9.30894e-05	Up	0.150521	0	0.723277	3.82471	2.91354	2.15862
LOC_Os07g13790	None	--	--	--	--	--	--	--	Inf	9.30894e-05	Up	0	0	0	1.78811	2.37053	0
LOC_Os07g13800	Os07g0241700	Similar to Cytokinin-N-glucosyltransferase 1.	--	--	--	--	--	--	2.97448	9.30894e-05	Up	0.492478	0.226594	0.325703	2.55124	3.23429	2.32338
LOC_Os07g13834	Os07g0242050	Non-protein coding transcript.	--	--	--	--	--	--	1.2378	9.30894e-05	Up	17.4083	21.6087	27.7582	50.2961	59.4333	46.0614
LOC_Os07g14160	Os07g0245200	Similar to Polygalacturonase-like protein.	--	--	--	--	OsPGL27, PGL27	Polygalacturonases-Like 27, PG-like 27	1.02051	9.30894e-05	Up	3.69368	6.47421	7.0976	13.2682	9.72313	11.7134
LOC_Os07g14740	Os07g0251200	Conserved hypothetical protein.	--	--	--	--	--	--	1.28472	9.30894e-05	Up	31.215	31.6428	27.5587	86.9085	54.7036	76.0206
LOC_Os07g18230	Os07g0283050	Concanavalin A-like lectin/glucanase, subgroup domain containing protein.	--	--	--	--	--	--	2.02587	9.30894e-05	Up	0.169881	0.200977	0.69456	1.7698	2.07657	0.442982
LOC_Os07g19210	Os07g0293000	Hypothetical conserved gene.	--	--	--	--	--	--	1.83898	0.0104015	Up	0.0267567	0.206043	0.101859	0.518834	0.211518	0.455023
LOC_Os07g22770	Os07g0410700	Similar to Ethylene-responsive element binding protein 1.	--	--	ERF86	ETHYLENE RESPONSE FACTOR 86	DERF2, OsDERF2, OsERF#086, OsERF086, OsERF86, AP2/EREBP#074, AP2/EREBP74, OsERF1	drought-responsive ethylene response factor 2, drought-responsive ERF 2, ethylene response factor 86, ethylene response factor 1, APETALA2/ethylene-responsive element binding protein 74	1.3516	0.0069806	Up	0.111734	0.161193	0.141554	0.613055	0.114467	0.316063
LOC_Os07g23340	None	--	--	--	--	--	--	--	1.93092	9.30894e-05	Up	1.20756	0.875153	1.71238	3.32065	7.92174	3.61287
LOC_Os07g23410	Os07g0416900	Similar to Omega-6 fatty acid desaturase, endoplasmic reticulum isozyme 2 (EC 1.14.19.-).	--	--	--	--	OsFAD2-3, FAD2-3, OsaFAD2-2, FAD2-2	fatty acid desaturase 2-3, microsomal delta-12 fatty acid desaturase2-3	Inf	9.30894e-05	Up	0	0	0	0.451494	1.13228	0.0599658
LOC_Os07g23430	Os07g0417200	Similar to Delta 12 oleic acid desaturase FAD2.	--	--	--	--	OsFAD2-2, FAD2-2, OsaFAD2-3, FAD2-3	fatty acid desaturase 2-2, microsomal delta-12 fatty acid desaturase2-2	Inf	9.30894e-05	Up	0	0	0	1.02756	3.0054	0.507685
LOC_Os07g23570	Os07g0418500	Similar to Cytochrome P450.	--	--	CYP709C9	CYTOCHROME P450 709C9	OsCYP709C9	Cytochrome P450 709C9	4.13214	9.30894e-05	Up	0.104056	0	0.155251	0.129459	4.17648	0.19605
LOC_Os07g23730	Os07g0419300	Similar to Thaumatin-like protein.	--	--	--	--	--	--	2.27637	0.00500036	Up	0.0650205	0.0313121	0.0929283	0.220848	0.685473	0
LOC_Os07g23930	Os07g0421200	Synaptojanin, N-terminal domain containing protein.	--	--	--	--	--	--	1.15663	0.0189236	Up	0.562888	0.232531	0.19184	0.195338	1.09529	0.304886
LOC_Os07g23944	Os07g0421300	Similar to Alpha glucosidase-like protein.	--	--	--	--	--	--	2.29476	9.30894e-05	Up	0.209977	0.0672485	0.157638	0.515916	1.12896	0.493787
LOC_Os07g26100	Os07g0442800	Conserved hypothetical protein.	--	--	--	--	--	--	Inf	9.30894e-05	Up	0	0	0	7.82689	9.02778	7.36394
LOC_Os07g26110	Os07g0442900	Uncharacterised protein family UPF0497, trans-membrane plant subgroup domain containing protein.	--	--	--	--	--	--	5.36089	9.30894e-05	Up	0.193649	0.256236	0.644718	5.44251	32.1662	6.99368
LOC_Os07g26550	Os07g0446900	Similar to OSIGBa0102I15.5 protein.	--	--	--	--	--	--	1.04918	0.00305251	Up	0.992291	0.136739	0.451554	1.10321	0.955275	1.16653
LOC_Os07g26630	Os07g0448100	Similar to Plasma membrane integral protein ZmPIP2-6.	--	--	PIP2;4	PLASMA MEMBRANE INTRINSIC PROTEIN 2;4	OsPIP2;4, PIP2.4, PIP2-4, OsPIP2-4	Aquaporin PIP2.4, Aquaporin PIP2-4, Plasma membrane intrinsic protein 2-4	1.15357	9.30894e-05	Up	0.440604	0.588911	0.325997	0.664261	1.09644	1.22501
LOC_Os07g26660	Os07g0448400	Similar to Aquaporin PIP2-5.	--	--	PIP2;5	PLASMA MEMBRANE INTRINSIC PROTEIN 2;5	OsPIP2;5, PIP2-5	Aquaporin PIP2-5, Plasma membrane intrinsic protein 2-5	1.3031	0.0270252	Up	0.203312	0	0.248893	0.309875	0.408217	0.384381
LOC_Os07g27630	None	--	--	--	--	--	--	--	Inf	9.30894e-05	Up	0	0	0	0	0.776395	0.42299
LOC_Os07g27780	Os07g0461900	Similar to Acetylornithine aminotransferase, mitochondrial precursor (EC 2.6.1.11) (ACOAT) (Acetylornithine transaminase) (AOTA).	--	--	--	--	--	--	1.03084	9.30894e-05	Up	22.4141	34.1083	32.5948	69.313	57.5079	53.2186
LOC_Os07g28810	None	--	--	--	--	--	--	--	1.45063	0.0134697	Up	0.511041	0.0351721	0.0696164	0.779848	0.769764	0.103707
LOC_Os07g28850	Os07g0471300	Argonaute (AGO) protein, Broad-spectrum virus resistance, Male gametophyte development	AGO18	Argonaute 18	AGO18	ARGONAUTE 18	OsAGO18	Protein argonaute 18, Argonaute18	1.73072	9.30894e-05	Up	5.10222	5.11575	3.89879	15.9673	14.9929	15.465
LOC_Os07g29290	Os07g0475400	Similar to Expansin-like protein A (Fragment).	--	--	--	--	--	--	1.44058	9.30894e-05	Up	2.01118	1.80544	4.38658	6.76988	8.17441	7.00839
LOC_Os07g29750	Os07g0480800	Cellulase (EC 3.2.1.4).	--	--	XTH21	XYLOGLUCAN ENDOTRANSGLUCOSYDASE/HYDROLASE 21	OsXTH21	xyloglucan endotransglucosylase/hydrolase, xyloglucan endotransglucosylase 21	1.39057	0.000181619	Up	0.131668	0.108546	0.375336	0.892443	0.363378	0.336996
LOC_Os07g29780	Os07g0481100	Rop nucleotide exchanger, PRONE domain containing protein.	--	--	ROPGEF11/12	ROP-SPECIFIC GUANINE NUCLEOTIDE EXCHANGE FACTOR 11/12	Os RopGEF11, OsRopGEF11, RopGEF11, Os RopGEF12, OsRopGEF12, RopGEF12, OsRopGEF11/12	GEF for ROP 11, guanine nucleotide exchange factor for Rop 11, Rop-specific GEF11, Rop-specific guanine nucleotide exchange factor 11, GEF for ROP 12, guanine nucleotide exchange factor for Rop 12, Rop-specific GEF12, Rop-specific guanine nucleotide exchange factor 12	1.32656	0.0209419	Up	0.0531204	0.16595	0.214283	0.539585	0.209867	0.325146
LOC_Os07g29960	Os07g0482900	Similar to Cytochrome P450.	--	--	--	--	--	--	4.85939	9.30894e-05	Up	0.758499	0.417221	0.360961	13.4348	15.5853	12.1322
LOC_Os07g30240	Os07g0486000	Similar to MSH4.	--	--	--	--	OsMSH4, MSH4	the rice homolog of MSH4, MutS-homolog 4	1.50833	9.30894e-05	Up	0.408792	0.756934	0.661295	2.11713	1.11665	1.78299
LOC_Os07g30590	Os07g0489000	Plant lipid transfer protein/Par allergen family protein.	--	--	--	--	OsLTPG20, OsLTPg20	GPI-anchored non-specific lipid transfer protein 20, type G nsLTP 20, type G non-specific lipid transfer protein 20	3.90259	9.30894e-05	Up	0.706228	1.13537	1.34974	4.53422	41.3425	1.4305
LOC_Os07g30600	Os07g0489100	Similar to male sterility protein 2.	--	--	--	--	--	--	5.94237	0.000181619	Up	0.06658	0.0640582	0	0.580535	7.11409	0.251333
LOC_Os07g31070	Os07g0492966	Ankyrin repeat domain containing protein.	--	--	--	--	--	--	1.56148	9.30894e-05	Up	3.66366	2.82714	4.53006	13.627	9.93254	8.56348
LOC_Os07g31190	Os07g0493800	Protein kinase, catalytic domain domain containing protein.	--	--	WAK71	WALL-ASSOCIATED KINASE GENE 71	OsWAK71, OsRLCK229, RLCK229	Receptor-like Cytoplasmic Kinase 229	1.26535	9.30894e-05	Up	0.166108	0.385893	0.315361	0.616051	0.692729	0.756139
LOC_Os07g32060	Os07g0503900	Flavone 5-O-glucosyltransferase, UV-B tolerance	OsUGT707A2	flavone 5-O-glucosyltransferase, UDP-dependent glycosyltransferase 707A2	UGT707A2	UDP-DEPENDENT GLYCOSYLTRANSFERASE 707A2	UGT, OsUGT707A2	UDP-glucosyl transferase, flavone 5-O-glucosyltransferase, UDP-dependent glycosyltransferase 707A2	1.43601	9.30894e-05	Up	1.55441	1.13278	1.69385	3.86421	3.72099	4.13245
LOC_Os07g32710	Os07g0511400	Hypothetical protein.	--	--	--	--	--	--	Inf	9.30894e-05	Up	0	0	0	7.05819	1.81369	2.07769
LOC_Os07g33270	Os07g0516300	A member of S40 gene family, Leaf senescence, Response to pathogen infection	OsS40-15	S40 protein 15	S40-15	S40 PROTEIN 15	OsS40-15	S40 protein 15	1.53744	9.30894e-05	Up	2.25182	0.820462	2.69532	3.95579	9.51654	3.07894
LOC_Os07g33440	Os07g0518100	Cytochrome P450 family protein.	--	--	--	--	--	--	3.24931	9.30894e-05	Up	0.225544	0.0774521	0.0305997	0.576919	2.33399	0.303624
LOC_Os07g33580	Os07g0519600	Similar to taxane 10-beta-hydroxylase.	--	--	--	--	--	--	3.48333	9.30894e-05	Up	0.520592	0.333816	0.366456	3.37946	4.63922	3.70938
LOC_Os07g33700	None	--	--	--	--	--	--	--	2.04029	9.30894e-05	Up	0.127718	0.147661	0.228566	0.731498	0.873089	0.456249
LOC_Os07g33710	Os07g0521300	Conserved hypothetical protein.	--	--	--	--	--	--	2.06899	9.30894e-05	Up	0.398098	0.566504	0.453669	1.89562	2.47476	1.5155
LOC_Os07g33780	Os07g0522500	Similar to PDR6 ABC transporter.	--	--	PDR5	PLEIOTROPIC DRUG RESISTANCE 5	ABCG43, OsABCG43, ABCG43/PDR5, OsPDR5	ABC transporter G43, pleiotropic drug resistance 5, ABC transporter superfamily ABCG subgroup member 43	2.74046	9.30894e-05	Up	11.4557	15.8488	12.522	69.3521	150.919	43.421
LOC_Os07g34510	Os07g0528900	Similar to SYP132.	--	--	--	--	--	--	2.84599	9.30894e-05	Up	0.0816799	0.0784484	0.0387005	0.493202	0.506315	0.412607
LOC_Os07g34850	Os07g0532800	Peptidase A1 domain containing protein.	--	--	--	--	--	--	2.57086	9.30894e-05	Up	1.06714	0.570261	0.788821	6.39212	3.78315	4.04462
LOC_Os07g34940	Os07g0533800	Peptidase A1 domain containing protein.	--	--	--	--	--	--	1.046	9.30894e-05	Up	1.90157	2.7755	2.77383	6.13019	3.83135	5.24882
LOC_Os07g35290	Os07g0537300	Similar to receptor-like serine-threonine protein kinase.	--	--	--	--	AGP, OsAGP	Arabinogalactan protein	1.03465	9.30894e-05	Up	0.972086	0.502188	0.83021	0.857959	2.65624	1.15537
LOC_Os07g35330	Os07g0537600	Hypothetical conserved gene.	--	--	--	--	--	--	1.49928	9.30894e-05	Up	0.0882556	0.0848292	0.275202	0.695153	0.188171	0.367993
LOC_Os07g35335	Os07g0537701	Conserved hypothetical protein.	--	--	--	--	--	--	1.33298	0.0128481	Up	0.138751	0.293859	0.105662	0.618917	0.170629	0.550706
LOC_Os07g35340	Os07g0537900	Similar to SRK3 gene.	--	--	--	--	--	--	1.09691	9.30894e-05	Up	8.83565	7.63933	9.10751	22.0492	15.5371	16.2822
LOC_Os07g35350	Os07g0538000	Similar to hydrolase, hydrolyzing O-glycosyl compounds.	--	--	--	--	--	--	Inf	9.30894e-05	Up	0	0	0	1.45137	1.95152	0.602924
LOC_Os07g35370	Os07g0538200	Serine/threonine protein kinase-related domain containing protein.	--	--	--	--	--	Cysteine-rich receptor-like kinase	1.07523	9.30894e-05	Up	6.97862	9.62805	8.81785	22.5772	13.0535	17.3526
LOC_Os07g35380	Os07g0538300	Hypothetical conserved gene.	--	--	--	--	--	--	1.79063	9.30894e-05	Up	0.419426	0.529152	0.348327	1.26795	2.07131	1.1108
LOC_Os07g35390	Os07g0538400	Similar to Receptor-like protein kinase 4.	--	--	RLCK235	RECEPTOR-LIKE CYTOPLASMIC KINASE 235	OsRLCK235	Receptor-like Cytoplasmic Kinase 235	1.12339	9.30894e-05	Up	5.62674	8.06235	6.22645	14.1168	10.6879	18.1236
LOC_Os07g35480	Os07g0539100	Glycoside hydrolase, family 17 protein.	--	--	GNS11	BETA-1, 3-GLUCANASE 11	Gns11, OsGns11	beta-1, 3-glucanase 11	1.63923	9.30894e-05	Up	0.127755	0.409392	0.44471	1.20866	0.348968	1.47076
LOC_Os07g35560	Os07g0539900	Similar to Beta-1, 3-glucanase-like protein.	--	--	--	--	--	PR2/Beta-1, 3-glucanase, Glycosyl hydrolase 17 family protein	1.48848	9.30894e-05	Up	10.7326	34.6139	19.4362	77.4833	37.0835	65.3174
LOC_Os07g35640	Os07g0540600	Gnk2-homologous domain domain containing protein.	--	--	--	--	--	--	4.03644	0.000354495	Up	0.149369	0.0287651	0.113796	1.33302	2.12567	1.27105
LOC_Os07g35730	Os07g0541700	Similar to receptor-like serine-threonine protein kinase.	--	--	RLCK237	RECEPTOR-LIKE CYTOPLASMIC KINASE 237	OsRLCK237	Receptor-like Cytoplasmic Kinase 237	1.58501	9.30894e-05	Up	0.402636	1.42083	0.939115	3.8203	1.79818	2.57818
LOC_Os07g35740	Os07g0541800	Similar to KI domain interacting kinase 1.	--	--	--	--	--	--	1.77015	0.000181619	Up	0	0.194447	0.128004	0.482717	0.213114	0.393691
LOC_Os07g35750	Os07g0541900	Similar to KI domain interacting kinase 1.	--	--	--	--	--	--	1.04361	9.30894e-05	Up	0.167817	0.516882	0.265143	0.614944	0.392814	0.904675
LOC_Os07g35810	Os07g0542600	Similar to receptor-like protein kinase RK20-1.	--	--	--	--	--	DUF26 kinase gene	1.1797	9.30894e-05	Up	4.80928	4.52403	7.20749	13.4456	8.47105	15.2364
LOC_Os07g35960	Os07g0543500	Armadillo-like helical domain containing protein.	--	--	--	--	--	--	1.79152	9.30894e-05	Up	2.7572	5.77535	3.74616	14.4354	13.1236	14.5052
LOC_Os07g36210	Os07g0546200	Conserved hypothetical protein.	--	--	--	--	--	--	1.25808	9.30894e-05	Up	6.63552	4.56133	4.00898	12.5288	8.25318	15.145
LOC_Os07g36400	Os07g0548500	Conserved hypothetical protein.	--	--	--	--	--	--	1.18215	9.30894e-05	Up	0.48558	0.226341	0.391172	0.968203	0.684722	0.817814
LOC_Os07g36760	None	--	--	--	--	--	--	--	2.0842	0.035634	Up	0	0	0.226465	0.461294	0.328054	0.160632
LOC_Os07g36800	Os07g0553700	Similar to Light induced protein like.	--	--	--	--	--	--	1.06688	9.30894e-05	Up	63.5172	68.6137	72.446	128.703	153.211	139.47
LOC_Os07g37400	Os07g0561300	Cyclin-like F-box domain containing protein.	--	--	--	--	OsFbox396, Os_F0578, OsMsr9	F-box protein 396	1.70731	9.30894e-05	Up	0.827587	0.0824236	0.190185	0.581203	2.55691	0.404598
LOC_Os07g37454	Os07g0561800	Similar to carbohydrate transporter/ sugar porter.	--	--	--	--	--	--	2.67905	9.30894e-05	Up	0.226975	0.247316	0.316088	2.40144	1.34186	1.2545
LOC_Os07g37920	Os07g0566500	NAC transcription factor, Regulation of seed-storage protein content	ONAC010	NAC domain-containing protein 10	NAC10	NAC DOMAIN-CONTAINING PROTEIN 10	ONAC010, ONAC10, OsSTA199	NAC domain-containing protein 010, Grain Protein Content 2 homolog, GPC-B2 homolog, NAC domain-containing protein 10	1.18967	9.30894e-05	Up	0.705705	0.629856	0.538179	1.97474	0.973592	1.26956
LOC_Os07g37950	Os07g0566800	Toll-Interleukin receptor domain containing protein.	--	--	--	--	--	--	Inf	0.0244798	Up	0	0	0	0.0478065	1.90618	0
LOC_Os07g38020	None	--	--	--	--	--	--	--	1.71319	0.0145661	Up	0.208189	0	0.448073	0.810749	0.869371	0.4453
LOC_Os07g38250	Os07g0569800	Similar to protein kinase.	--	--	--	--	--	--	3.44384	9.30894e-05	Up	0.135091	0.101016	0.185274	2.06255	1.50239	0.961566
LOC_Os07g38840	Os07g0575900	Protein of unknown function DUF946, plant family protein.	--	--	--	--	--	--	1.57087	9.30894e-05	Up	1.01667	0.973026	1.1241	3.15471	3.063	2.92696
LOC_Os07g39030	Os07g0578333	Conserved hypothetical protein.	--	--	--	--	--	--	3.48552	0.00669495	Up	0	0	1.20935	12.5738	0.353874	0.405868
LOC_Os07g39114	Os07g0579050	Non-protein coding transcript.	--	--	--	--	--	--	3.03009	9.30894e-05	Up	1.61422	4.11144	2.08983	15.6059	22.0196	25.6361
LOC_Os07g39510	Os07g0584000	Similar to Yippee-like protein CG15309.	--	--	--	--	--	--	1.07969	9.30894e-05	Up	8.31984	7.58303	9.8353	15.9036	20.1816	17.354
LOC_Os07g39720	Os07g0585900	Hypothetical conserved gene.	--	--	--	--	--	--	2.92073	9.30894e-05	Up	1.93884	1.79103	1.31061	8.79198	23.8533	5.09244
LOC_Os07g39740	Os07g0586100	Similar to Esterase precursor (EC 3.1.1.-) (Early nodule-specific protein homolog) (Latex allergen Hev b 13).	--	--	GELP91	GDSL ESTERASE/LIPASE PROTEIN 91	OsGELP91	GDSL esterase/lipase protein 91	3.28008	9.30894e-05	Up	0.410112	0.0591765	0.52626	2.24426	6.51868	0.793092
LOC_Os07g40220	Os07g0591700	Conserved hypothetical protein.	--	--	--	--	--	--	2.59643	9.30894e-05	Up	0.285043	0.458293	0.136211	2.03365	2.58914	0.631593
LOC_Os07g40300	Os07g0593000	C2H2 transcription factor, Leaf development	OsZFP7	--	ZFP7	ZINC FINGER PROTEIN 7	OsZFP7	zinc finger protein 7	1.70199	9.30894e-05	Up	0.784851	0.846047	1.58795	4.75984	1.90722	3.68132
LOC_Os07g40690	Os07g0598000	Similar to NADPH HC toxin reductase (Fragment).	--	--	--	--	--	--	5.29152	0.00418232	Up	0.0480565	0.0693676	0.0457112	0.93144	4.2629	1.13431
LOC_Os07g40940	Os07g0600700	X8 domain containing protein.	--	--	--	--	--	--	1.24585	9.30894e-05	Up	0.139387	0.325613	0.41635	0.944929	0.577041	0.54466
LOC_Os07g41220	Os07g0603500	Peptidase A1 domain containing protein.	--	--	--	--	--	--	1.74518	0.00244322	Up	0.321233	0.103355	0.563508	2.24188	0.611911	0.407314
LOC_Os07g41410	Os07g0605400	Similar to EGG APPARATUS-1 protein (ZmEA1).	--	--	--	--	--	--	1.46245	9.30894e-05	Up	20.9007	35.6877	38.3641	107.487	35.1894	116.143
LOC_Os07g41960	None	--	--	--	--	--	--	--	Inf	9.30894e-05	Up	0	0	0	2.79495	0.544789	0.618295
LOC_Os07g42160	Os07g0613000	RelA/SpoT protein domain containing protein.	--	--	--	--	--	--	2.76302	9.30894e-05	Up	0.496885	0.593152	1.07417	3.74843	8.28968	2.50323
LOC_Os07g42220	Os07g0613800	Protein of unknown function DUF1677, plant domain containing protein.	--	--	--	--	--	--	1.38595	9.30894e-05	Up	5.83672	2.244	2.8763	8.11699	13.4966	6.65274
LOC_Os07g42510	Os07g0617000	Similar to Ethylene response factor 2.	--	--	ERF65	ETHYLENE RESPONSE FACTOR 65	OsERF#065, OsERF065, OsERF65, AP2/EREBP#107, AP2/EREBP107	ethylene response factor 65, APETALA2/ethylene-responsive element binding protein 107	1.60771	9.30894e-05	Up	18.1034	25.0913	16.9589	58.8941	52.137	70.321
LOC_Os07g42610	Os07g0618000	Conserved hypothetical protein.	--	--	--	--	--	--	1.87348	0.00297746	Up	0.401532	0.211032	0	0.212686	0.865985	1.14078
LOC_Os07g42910	Os07g0621600	Non-protein coding transcript.	--	--	--	--	--	--	1.00576	9.30894e-05	Up	1.52316	1.73862	2.71572	2.53157	5.671	3.6853
LOC_Os07g42924	Os07g0621800	Alcohol dehydrogenase superfamily, zinc-containing protein.	--	--	--	--	--	--	2.451	0.000938771	Up	0.153734	0.218449	0.0408136	0.895209	0.916617	0.418042
LOC_Os07g43120	Os07g0624100	Similar to cDNA clone:J033024N05, full insert sequence.	--	--	--	--	--	--	1.07252	9.30894e-05	Up	0.525902	0.747363	0.483032	1.50953	0.687612	0.984697
LOC_Os07g43316	Os07g0626200	DNA-binding SAP domain containing protein.	--	--	--	--	--	--	1.08273	9.30894e-05	Up	0.38249	0.454595	0.64924	1.23601	0.928951	0.947113
LOC_Os07g43800	Os07g0631700	EF-Hand type domain containing protein.	--	--	--	--	--	--	1.83975	9.30894e-05	Up	4.26162	5.52414	4.28058	16.5203	17.2321	16.041
LOC_Os07g44060	Os07g0634400	HAD-superfamily hydrolase, subfamily IA, variant 3 domain containing protein.	--	--	--	--	--	--	1.19978	0.000856937	Up	0.501554	0.48292	0.0842821	0.972992	0.362836	1.08781
LOC_Os07g44100	Os07g0635100	--	--	--	--	--	--	--	3.88712	0.00418232	Up	0.485294	0	0	0	4.71122	2.36984
LOC_Os07g44130	Os07g0635300	Similar to Cytochrome P450.	--	--	--	--	--	--	2.46688	9.30894e-05	Up	1.50727	0.274592	0.798555	4.34556	5.36335	4.36543
LOC_Os07g44140	Os07g0635500	Similar to Cytochrome P450.	--	--	CYP709C5	CYTOCHROME P450 709C5	OsCYP709C5	Cytochrome P450 709C5	2.12391	9.30894e-05	Up	0.51398	0	0.280489	0.223737	2.96692	0.229879
LOC_Os07g44440	Os07g0638400	Similar to 1-Cys peroxiredoxin.	--	--	1CYSPRXB	1-CYS PEROXIREDOXIN B	Os1-Cys Prx B, 1-Cys Prx B, Os1-CysPrxB, 1-CysPrxB	peroxiredoxin, 1 Cys-peroxiredoxin B	4.93562	0.00418232	Up	0.442742	0	0	0	13.3501	0
LOC_Os07g44850	Os07g0643000	Alpha/beta hydrolase fold-3 domain containing protein.	--	--	--	--	--	--	2.8643	0.00142389	Up	0	0	0.246711	0	1.78513	0
LOC_Os07g44920	Os07g0643800	Similar to Dirigent protein.	--	--	--	--	--	--	2.12877	0.0022909	Up	0	0.131479	0.162611	0.828063	0.119916	0.322954
LOC_Os07g46060	Os07g0654450	Hypothetical conserved gene.	--	--	--	--	--	--	1.89912	9.30894e-05	Up	0.306523	0.477126	0.651133	2.22762	1.67907	1.2917
LOC_Os07g46280	Os07g0656200	Similar to Beta-glucosidase 26.	--	--	BGLU26	BETA-GLUCOSIDASE 26	Os7bglu26, Os7BGlu26	beta-glucosidase 26	1.09676	9.30894e-05	Up	3.51929	6.24514	8.84745	15.1962	12.0572	12.4044
LOC_Os07g46315	Os07g0656501	--	--	--	--	--	--	--	Inf	0.0318041	Up	0	0	0	0	1.51363	0.34507
LOC_Os07g46846	Os07g0663700	Similar to Oxidoreductase, short chain dehydrogenase/reductase family protein, expressed.	--	--	--	--	OsSDR110C-MI3, SDR110C-MI3	short-chain alcohol dehydrogenase/reductase 110C-MI3, OsSDR110C family member MI3	5.96082	9.30894e-05	Up	0.412507	0.75577	0.186682	10.7669	71.5511	1.37095
LOC_Os07g46860	Os07g0663900	Similar to Oxidoreductase, short chain dehydrogenase/reductase family protein, expressed.	--	--	--	--	--	--	Inf	9.30894e-05	Up	0	0	0	2.44097	8.56572	0.524765
LOC_Os07g46870	Os07g0664000	Similar to Oxidoreductase, short chain dehydrogenase/reductase family protein, expressed.	--	--	--	--	--	--	4.55815	9.30894e-05	Up	0.363048	0.320454	0.17288	3.25777	12.5444	4.66303
LOC_Os07g46950	Os07g0664600	Glucose/ribitol dehydrogenase family protein.	--	--	--	--	RMP8	rice microspore-preferred 8	3.72145	9.30894e-05	Up	0.999152	1.24432	1.49036	24.626	12.08	12.0095
LOC_Os07g46990	Os07g0665200	Cu/Zn-Superoxidase Dismutase, Target of miR398b, Resistance to rice blast disease	CSD2	Cu/Zn-Superoxidase Dismutase2	SODCC2	CYTOSOLIC SUPEROXIDASE DISMUTASE 2	Cu/Zn-SOD, Cu/Zn- SOD, OsSODB, OsSOD3, SodCc2, Os SodCc2, sodB, OsSodB, RSODB, OssodCc1, OsCSD1.1, CSD1.1, OsCDS1, OsSOD3-CU/Zn, SOD3-CU/Zn, CuZnSOD2, Cu/ZnSOD2	Cu/Zn-superoxide dismutase, superoxide dismutase B, copper/zinc-superoxide dismutase, "Cu, Zn superoxide dismutase", cytosolic copper/zinc-superoxide dismutase 2, "Superoxide dismutase (Cu-Zn) 4, cytosolic", Cu-dependent SOD 1.1	1.32219	9.30894e-05	Up	60.837	89.6384	90.3947	211.581	233.065	150.673
LOC_Os07g47660	Os07g0673801	Conserved hypothetical protein.	--	--	--	--	--	--	1.2777	0.00166233	Up	1.04744	0.506136	0.31395	0.894263	1.20916	2.37266
LOC_Os07g47670	Os07g0673900	Hypoxia induced protein, Early stage of hypoxia signalling	HIGD2, OsHIGD2	Hypoxia-Induced Gene Domain 2	--	--	OsHIGD2, HIGD2	hypoxia induced protein, Hypoxia-Induced Gene Domain 2, Hypoxia-Induced Gene Domain Protein 2	2.16843	9.30894e-05	Up	1.76118	1.02051	1.01215	3.89077	8.87261	4.5227
LOC_Os07g48060	Os07g0677600	Similar to Cationic peroxidase.	--	--	--	--	prx115	class III peroxidase 115	1.77805	9.30894e-05	Up	5.02925	7.52879	6.22064	22.7573	19.9457	20.9926
LOC_Os07g48229	Os07g0680000	Similar to Vacuolar sorting receptor 1 precursor (AtVSR1) (Epidermal growth factor receptor-like protein 1) (AtELP1) (AtELP) (BP80-like protein b) (AtBP80b) (Spot 3 protein).	--	--	--	--	VSR3, OsVSR3	--	1.16952	9.30894e-05	Up	2.38472	3.1259	4.08874	6.50256	8.33278	6.79566
LOC_Os07g48260	Os07g0680400	WRKY transcription factor, Drought tolerance	WRKY47, OsWRKY47	WRKY GENE 47, Rice WRKY gene47	WRKY47	WRKY GENE 47	OsWRKY47	Rice WRKY gene47	1.30226	9.30894e-05	Up	5.36184	8.30344	4.68326	18.8387	8.34593	17.5446
LOC_Os07g48450	Os07g0683200	Similar to NAC domain transcription factor.	--	--	NAC103	NAC DOMAIN-CONTAINING PROTEIN 103	ONAC103, OsNAC18, NAC18	NAC domain-containing protein 103, NAC domain-containing protein 18	3.80797	9.30894e-05	Up	3.86534	5.68072	3.2847	69.0532	62.8979	45.6446
LOC_Os07g48550	Os07g0684800	Similar to NAM / CUC2-like protein.	--	--	NAC15	NAC DOMAIN-CONTAINING PROTEIN 15	ONAC015, ONAC15, ONAC069, ONAC69	NAC domain-containing protein 015, NAC domain-containing protein 15, NAC domain-containing protein 69	1.7082	9.30894e-05	Up	5.13313	4.11993	5.96491	20.6489	16.9272	11.5252
LOC_Os07g48610	Os07g0685500	Alpha/beta hydrolase family protein.	--	--	--	--	--	--	1.7417	9.30894e-05	Up	2.71591	2.29949	2.58083	9.22316	10.0099	5.8618
LOC_Os07g48730	Os07g0686800	Similar to Serine/threonine protein kinase-like.	--	--	RLCK241	RECEPTOR-LIKE CYTOPLASMIC KINASE 241	OsRLCK241	Receptor-like Cytoplasmic Kinase 241	2.41175	9.30894e-05	Up	1.28553	3.0547	2.71255	15.1387	12.1352	9.91169
LOC_Os07g48760	Os07g0687000	Serine/threonine protein kinase, Abiotic stresses	CIPK03, OsCIPK03, CIPK3, OsCIPK3	CALCINEURIN B-LIKE PROTEIN-INTERACTING PROTEIN KINASE 3, CBL-interacting protein kinase 3	CIPK03	CALCINEURIN B-LIKE PROTEIN-INTERACTING PROTEIN KINASE 3	OsCIPK03, CIPK3, OsCIPK3	CBL-interacting protein kinase 3	2.17438	9.30894e-05	Up	0.668343	0.564269	0.557337	3.21862	3.26337	1.58225
LOC_Os07g48790	Os07g0687300	Similar to SNF1 kinase complex anchoring protein (Fragment).	--	--	--	--	--	--	6.88094	9.30894e-05	Up	0.0269775	0	0.12838	5.46676	8.22255	4.43509
LOC_Os07g48800	Os07g0687400	Similar to VQ motif family protein, expressed.	--	--	--	--	OsVQ31	VQ motif-containing protein 31	4.49457	9.30894e-05	Up	1.20862	1.36295	1.80386	36.1092	37.6217	23.7692
LOC_Os07g48830	Os07g0687900	Galactinol synthase, WSI76 protein induced by water stress, Salt stress response	OsGolS2, wsi76, WSI76, OsGolS1	galactinol synthase 2, water stress-induced 76, galactinol synthase 1	WSI76	WATER STRESS INDUCIBLE PROTEIN 76	wsi76, OsLEA24/OsGolS2, OsGolS2/OsLEA24, OsLEA24, OsGolS2, GolS2, LEA24, OsGolS1, GolS1	water stress-induced 76, GALACTINOL SYNTHASE 2, galactinol synthase 1	1.45339	9.30894e-05	Up	10.8121	8.84343	8.52357	25.5703	26.1479	24.538
LOC_Os07g49200	Os07g0692200	Uncharacterised protein family UPF0497, trans-membrane plant domain containing protein.	--	--	--	--	--	--	1.11562	0.0114549	Up	0.650298	0	0.387888	1.02688	0.571471	0.61647
LOC_Os08g01150	Os08g0101800	Protein of unknown function DUF821, CAP10-like family protein.	--	--	--	--	--	--	1.32357	9.30894e-05	Up	14.1392	14.5896	19.378	34.065	54.578	30.4648
LOC_Os08g01240	Os08g0102800	Conserved hypothetical protein.	--	--	--	--	--	--	1.15662	9.30894e-05	Up	20.5869	30.3736	39.2025	60.9473	72.6174	65.3886
LOC_Os08g01270	Os08g0103000	Similar to serine/threonine-protein kinase CTR1.	--	--	ACTPK5	ACT DOMAIN CONTAINING PROTEIN KINASE 5	OsACTPK5	ACT domain containing protein kinase 5	1.22098	9.30894e-05	Up	14.4596	23.2092	15.8701	50.2488	38.1988	34.8434
LOC_Os08g01950	Os08g0111300	Transferase family protein.	--	--	--	--	--	--	3.10288	9.30894e-05	Up	0.609214	0.379975	0.750626	4.4942	5.36364	4.94993
LOC_Os08g02030	Os08g0112300	Transferase domain containing protein.	--	--	--	--	--	--	3.47431	9.30894e-05	Up	0.22507	0.234507	0.124752	0.653786	5.38562	0.389081
LOC_Os08g02110	Os08g0113000	Similar to Peroxidase 47 precursor (EC 1.11.1.7) (Atperox P47) (ATP32).	--	--	--	--	prx117	class III peroxidase 117, Putative peroxidase 47, Peroxidase 47	2.96526	9.30894e-05	Up	1.0581	2.35414	2.22171	14.6287	11.751	17.1828
LOC_Os08g02180	Os08g0113700	Conserved hypothetical protein.	--	--	--	--	--	--	3.85096	9.30894e-05	Up	0.197765	0.285728	0.219858	5.56616	2.6062	1.84008
LOC_Os08g02230	Os08g0114250	Non-protein coding transcript.	--	--	--	--	--	--	1.15141	9.30894e-05	Up	8.96915	9.38179	9.77189	12.687	38.3207	10.8149
LOC_Os08g03240	Os08g0125800	Hypothetical conserved gene.	--	--	--	--	--	--	2.16301	9.30894e-05	Up	0.0597014	0.0688557	0.135962	0.32336	0.534607	0.314728
LOC_Os08g03350	Os08g0127100	Amino acid transporter	OsLHT1	Lysine/Histidine transporter 1	--	--	OsHT, OsLHT1, LHT1	Histidine Transporter, lysine and histidine transporter 1, lysine-histidine-like transporter 1, Lysine/Histidine transporter 1	1.20459	9.30894e-05	Up	66.894	73.2937	78.318	173.074	161.87	162.981
LOC_Os08g03410	Os08g0127900	Similar to Globulin 1 (Fragment).	--	--	--	--	OsEnS-115	endosperm-specific gene 115	Inf	9.30894e-05	Up	0	0	0	0.0624468	0.524026	0.1976
LOC_Os08g03600	Os08g0130000	Putative DNA binding domain containing protein.	--	--	--	--	OsSTA203	--	3.22799	0.00954952	Up	0.0906187	0	0.0861725	0.438998	0.576988	0.620083
LOC_Os08g03630	Os08g0130400	AMP-dependent synthetase/ligase domain containing protein.	--	--	--	--	--	--	1.10557	9.30894e-05	Up	7.93351	9.8997	8.87578	21.5595	17.5689	18.035
LOC_Os08g04340	Os08g0137800	Cupredoxin domain containing protein.	--	--	UCL24	UCLACYANIN-LIKE PROTEIN 24	OsUCL24	uclacyanin-like protein 24	3.70285	9.30894e-05	Up	0.613468	1.77411	0.0390334	7.86934	13.6934	9.73197
LOC_Os08g04350	Os08g0137900	Similar to Chemocyanin precursor (Basic blue protein) (Plantacyanin).	--	--	UCL25	UCLACYANIN-LIKE PROTEIN 25	OsUCL25	uclacyanin-like protein 25	3.27475	0.00110179	Up	0.191326	0.0737536	0.109505	1.18943	1.44583	0.942594
LOC_Os08g04360	Os08g0138100	Similar to blue copper protein.	--	--	UCL26	UCLACYANIN-LIKE PROTEIN 26	OsUCL26	uclacyanin-like protein 26	Inf	9.30894e-05	Up	0	0	0	1.0261	0	0.251198
LOC_Os08g04420	Os08g0138700	Serine/threonine protein kinase-related domain containing protein.	--	--	RLCK245	RECEPTOR-LIKE CYTOPLASMIC KINASE 245	OsRLCK245	Receptor-like Cytoplasmic Kinase 245	1.27154	9.30894e-05	Up	0.475045	0.47444	0.347185	0.265347	2.28787	0.775962
LOC_Os08g04540	Os08g0140300	Aromatic L-amino acid decarboxylase (AADC), Senescence-induced serotonin biosynthesis	TDC1, OsTDC, TDC2	TRYPTOPHAN DECARBOXYLASE 1, Trp decarboxylase 1	TDC1	TRYPTOPHAN DECARBOXYLASE 1	OsTDC, TDC2, OsTDC1	Trp decarboxylase 1	6.5188	9.30894e-05	Up	0.0471404	0.0453247	0.119374	1.07972	18.06	0.118447
LOC_Os08g04560	Os08g0140500	Tryptophan decarboxylase, Key enzyme of serotonin biosynthesis	TDC3	tryptophan decarboxylase 3	TDC3	TRYPTOPHAN DECARBOXYLASE 3	OsTDC3	Trp decarboxylase 3	5.06958	9.30894e-05	Up	0.0279361	0.134276	0.079558	0.270286	7.75055	0.0394669
LOC_Os08g05320	Os08g0148600	Similar to Endoribonuclease Dicer homolog 3a.	--	--	--	--	--	--	1.30693	9.30894e-05	Up	3.12768	2.07557	2.03943	5.18465	6.17991	6.25861
LOC_Os08g05480	Os08g0150700	Cyclin-like F-box domain containing protein.	--	--	--	--	OsFbox407, Os_F0406	F-box protein 407	2.12544	9.30894e-05	Up	3.07875	1.42519	2.50891	7.09262	18.1125	5.27572
LOC_Os08g06100	Os08g0157500	Caffeic acid O-methyltransferase, Flavonoid 3'-O-methyltransferase, Melatonin biosynthesis, Tricin biosynthesis	ROMT9, COMT, OsCOMT, ROMT-9, OsCOMT1, OsCAldOMT1, CAldOMT1, OsOMT	O-METHYLTRANSFERASE 9, Quercetin 3-O-methyltransferase 1, Flavonol 3-O-methyltransferase 1, caffeic acid 3-O-methyltransferase, caffeic acid O-methyltransferase 1, 5-hydroxyconiferaldehyde O-methyltransferase 1, 5-hydroxyconiferaldehyde OMT1, 5-HCAld OMT1	ROMT9	O-METHYLTRANSFERASE 9	COMT, OsCOMT, ROMT-9, OsCOMT1, OsCAldOMT1, CAldOMT1, OsOMT	Quercetin 3-O-methyltransferase 1, Flavonol 3-O-methyltransferase 1, caffeic acid 3-O-methyltransferase, Flavonol 3-O-methyltransferase 1, caffeic acid O-methyltransferase 1, 5-hydroxyconiferaldehyde O-methyltransferase 1, 5-hydroxyconiferaldehyde OMT1, 5-HCAld OMT1	1.34401	9.30894e-05	Up	7.44337	9.4016	7.17328	19.6511	23.213	17.4281
LOC_Os08g06170	Os08g0158200	FAD linked oxidase, N-terminal domain containing protein.	--	--	--	--	--	--	1.33057	9.30894e-05	Up	0.996553	0.923555	0.619723	1.31568	4.47081	0.529559
LOC_Os08g07630	Os08g0173000	--	--	--	--	--	--	--	2.93017	9.30894e-05	Up	1.52335	0.492585	0.294361	1.894	8.76468	6.74321
LOC_Os08g07660	Os08g0173300	Small peptides, Anti-herbivore defense response, Response to wounding and oral secretion	OsPROPEP3	--	PEP3	PLANT ELICITOR PEPTIDE 3	OsPep3, Pep3, OsPROPEP3, PROPEP3	plant elicitor peptide 3	2.46375	9.30894e-05	Up	2.92723	1.75878	4.41472	7.38145	17.7842	24.5831
LOC_Os08g07720	Os08g0174100	Similar to transferase family protein.	--	--	--	--	--	--	3.793	9.30894e-05	Up	0	0	0.365441	0.411571	4.12273	0.496289
LOC_Os08g07730	Os08g0174300	Transferase domain containing protein.	--	--	--	--	--	--	4.55825	9.30894e-05	Up	0.062101	0	0.295155	1.1629	6.14435	1.035
LOC_Os08g07890	Os08g0176200	Serine/threonine protein kinase-related domain containing protein.	--	--	--	--	ORK1, OsRLCK246, RLCK246	Oryza sativa Receptor-like Kinase1, Receptor-like Kinase 1, Receptor-like Cytoplasmic Kinase 246	1.03367	9.30894e-05	Up	1.62537	1.85611	1.26729	3.60033	2.43096	3.58927
LOC_Os08g07900	Os08g0176300	--	--	--	--	--	--	--	2.39529	9.30894e-05	Up	0.0616991	0.0691712	0.126809	0.15909	0.604821	0.580587
LOC_Os08g07970	Os08g0176900	Similar to Transcription factor HBP-1b(C38) (Fragment).	--	--	BZIP64	b-ZIP TRANSCRIPTION FACTOR 64	OsbZIP64	b-ZIP transcription factor 64	1.45253	9.30894e-05	Up	1.92489	2.05618	2.76534	4.16476	8.9138	4.86288
LOC_Os08g08084	Os08g0178400	Non-protein coding transcript.	--	--	--	--	--	--	1.91619	0.00328161	Up	0.460561	0	0.567991	0.770409	1.56248	1.50619
LOC_Os08g08120	Os08g0178800	Hypothetical conserved gene.	--	--	--	--	OsBBX24, BBX24	B-box-containing protein 24	1.2688	9.30894e-05	Up	0.979841	1.20164	2.24525	3.36902	4.5302	2.65519
LOC_Os08g08130	Os08g0178900	Homeodomain-like domain containing protein.	--	--	MSL29	MYB/SANT-LIKE 29	OsMSL29	Myb/SANT-LIKE 29	Inf	9.30894e-05	Up	0	0	0.00943367	10.6413	11.1048	8.90331
LOC_Os08g08430	Os08g0183100	--	--	--	--	--	--	--	1.6303	0.00158326	Up	0.265748	0.170843	0.549914	0.602923	0.700693	1.72302
LOC_Os08g08690	Os08g0185800	--	--	--	--	--	--	--	3.47171	9.30894e-05	Up	0.753141	0	1.32286	16.0978	3.18912	3.37439
LOC_Os08g08700	Os08g0185900	Conserved hypothetical protein.	--	--	--	--	--	--	1.25497	9.30894e-05	Up	0.543822	2.58655	1.26339	2.87036	3.79246	3.73154
LOC_Os08g08880	Os08g0188300	--	--	--	--	--	--	--	Inf	9.30894e-05	Up	0	0	0	0.218744	0.459541	0.213981
LOC_Os08g08970	Os08g0189200	Germin-like protein 8-3, Disease resistance	GLP8-3, OsGLP8-3, GER2	GERMIN-LIKE PROTEIN 8-3, Germin-like protein 8-3, germin-like protein 2	GLP8-3	GERMIN-LIKE PROTEIN 8-3	OsGLP8-3, GER2	Germin-like protein 8-3, germin-like protein 2	Inf	9.30894e-05	Up	0	0	0	0.772602	9.31916	0.287062
LOC_Os08g08990	Os08g0189400	Germin-like protein 8-5, Disease resistance	GLP8-5, OsGLP8-5	GERMIN-LIKE PROTEIN 8-5, Germin-like protein 8-5	GLP8-5	GERMIN-LIKE PROTEIN 8-5	OsGLP8-5	Germin-like protein 8-5	2.29368	0.00150366	Up	0	0	0.623858	0.592812	1.49285	0.950305
LOC_Os08g09010	Os08g0189600	Germin-like protein 8-7, Disease resistance	GLP8-7, OsGLP8-7, GER6, OsRGLP2, RGLP2	GERMIN-LIKE PROTEIN 8-7, Germin-like protein 8-7, Germin-like protein 6, germin-like protein gene 2, Root GLP 2, root GLP2, root Germin-like protein 2	GLP8-7	GERMIN-LIKE PROTEIN 8-7	OsGLP8-7, GER6, OsRGLP2, RGLP2	Germin-like protein 8-7, Germin-like protein 6, germin-like protein gene 2, Root GLP 2, root GLP2, root Germin-like protein 2	2.96028	9.30894e-05	Up	0.81788	0.582423	0.610247	3.52172	7.811	4.14121
LOC_Os08g09060	Os08g0189900	Germin-like protein 8-10, Disease resistance	GLP8-10, OsGLP8-10	GERMIN-LIKE PROTEIN 8-10, Germin-like protein 8-10	GLP8-10	GERMIN-LIKE PROTEIN 8-10	OsGLP8-10, OsRGLP2, RGLP2	Germin-like protein 8-10	6.10582	9.30894e-05	Up	0	0.106864	0.24678	7.35976	6.36648	10.4338
LOC_Os08g09760	Os08g0197500	Cyclin-like F-box domain containing protein.	--	--	--	--	OsFbox425, Os_F0168	F-box protein 425	1.10652	9.30894e-05	Up	7.80871	6.46331	7.36617	17.5693	14.3716	14.0857
LOC_Os08g09830	Os08g0198300	Similar to speckle-type POZ protein.	--	--	--	--	--	--	1.3291	0.00676142	Up	0.270016	0.188983	0.0934054	0.499604	0.129356	0.741722
LOC_Os08g09840	Os08g0198400	--	--	--	--	--	--	--	1.17258	9.30894e-05	Up	6.54029	6.88132	4.82695	13.723	12.0692	14.8706
LOC_Os08g10080	Os08g0200600	NAC transcription factor, Negative regulation of drought tolerance	OMTN6, ONAC104	Oryza miR164-targeted NAC6, NAC domain-containing protein 104	NAC104	NAC DOMAIN-CONTAINING PROTEIN 104	OMTN6, ONAC104, DLN206, OsDLN206	NAC domain-containing protein 104, NAC domain-containing protein 104, miR164-targeted NAC6, Oryza miR164-targeted NAC6, DLN repressor 206, DLN motif protein 206	1.46732	9.30894e-05	Up	1.2262	1.08563	1.60973	4.06437	2.99394	3.6588
LOC_Os08g10100	Os08g0201100	Conserved hypothetical protein.	--	--	--	--	--	--	2.05416	9.30894e-05	Up	0.623184	0.262769	0.371589	1.5892	2.5327	1.03341
LOC_Os08g10130	Os08g0201500	Similar to SHR5-receptor-like kinase (Fragment).	--	--	--	--	--	--	1.22247	0.0306435	Up	0.509644	0.134062	0.132802	0.901289	0.5294	0.351858
LOC_Os08g10260	Os08g0202400	Disease resistance protein domain containing protein.	--	--	--	--	--	--	1.02389	9.30894e-05	Up	0.248597	0.27562	0.389949	0.73029	0.62111	0.485768
LOC_Os08g10290	Os08g0203100	Hypothetical conserved gene.	--	--	--	--	--	--	1.26379	9.30894e-05	Up	2.97876	4.51374	3.39824	8.46405	8.96059	8.31836
LOC_Os08g10304	Os08g0203350	Conserved hypothetical protein.	--	--	--	--	--	--	1.97479	0.0133253	Up	0.235965	0.228354	0	0.999867	0.34606	0.451576
LOC_Os08g10330	Os08g0203700	Protein kinase, core domain containing protein.	--	--	--	--	--	SHR5-receptor-like kinase	1.24794	9.30894e-05	Up	0.490862	0.382162	0.585835	0.539937	2.1024	0.788067
LOC_Os08g10510	Os08g0205900	Similar to Viroid RNA-binding protein (Fragment).	--	--	--	--	--	--	1.39661	9.30894e-05	Up	1.2566	1.74297	1.60737	5.68691	3.11194	3.32408
LOC_Os08g10670	Os08g0207800	Peptidase aspartic, catalytic domain containing protein.	--	--	--	--	--	--	Inf	0.0244798	Up	0	0	0	0.618658	0.815625	0
LOC_Os08g13270	Os08g0229601	Hypothetical conserved gene.	--	--	--	--	--	--	1.78558	9.30894e-05	Up	0.514306	0.195152	0.796507	1.8986	1.48532	1.74618
LOC_Os08g14190	Os08g0240000	Similar to STF-1 (Fragment).	--	--	--	--	--	--	1.0465	9.30894e-05	Up	1.00953	0.358004	0.252827	0.386347	0.140009	2.78589
LOC_Os08g14720	None	--	--	--	--	--	--	--	1.54386	0.00919478	Up	1.16928	0.150864	0	0.990813	2.12633	0.671192
LOC_Os08g16050	Os08g0260600	Tetraspanin domain containing protein.	--	--	TET11	TETRASPANIN 11	OsTET11	tetraspanin 11	1.72321	9.30894e-05	Up	1.09758	1.92055	3.25126	6.11702	6.04695	8.33915
LOC_Os08g16720	Os08g0268000	Conserved hypothetical protein.	--	--	--	--	--	--	1.14715	9.30894e-05	Up	9.51476	12.6691	18.7586	33.0913	28.924	27.6704
LOC_Os08g17090	None	--	--	--	--	--	--	--	1.36559	9.30894e-05	Up	1.14129	0.837051	1.138	2.727	3.19839	2.18243
LOC_Os08g17430	None	--	--	--	--	--	--	--	Inf	9.30894e-05	Up	0	0	0	1.43147	0	0
LOC_Os08g20220	Os08g0298800	Similar to cDNA clone:001-036-H04, full insert sequence.	--	--	--	--	--	--	1.32774	9.30894e-05	Up	0.0409691	0.440687	0.098385	0.842853	0.127661	0.456457
LOC_Os08g20486	None	--	--	--	--	--	--	--	1.17483	9.30894e-05	Up	0.705891	1.47605	0.748083	2.42427	1.50898	2.64788
LOC_Os08g23090	None	--	--	--	--	--	--	--	1.65564	9.30894e-05	Up	0.655647	0.521446	0.597068	2.90283	1.47738	1.13163
LOC_Os08g25040	Os08g0337900	--	--	--	--	--	--	--	Inf	0.000181619	Up	0	0	0	0	2.30491	4.69771
LOC_Os08g25839	Os08g0346900	Hypothetical conserved gene.	--	--	--	--	--	--	5.03983	0.00418232	Up	0.200408	0.258275	0	6.71513	3.58426	4.58894
LOC_Os08g26230	Os08g0351300	Conserved hypothetical protein.	--	--	--	--	--	conserved hypothetical protein	2.18782	9.30894e-05	Up	226.537	377.45	313.992	1398.93	1243.52	1513
LOC_Os08g26270	Os08g0351500	--	--	--	--	--	--	--	Inf	0.000181619	Up	0	0	0	4.83322	0	5.91172
LOC_Os08g26350	Os08g0352100	Conserved hypothetical protein.	--	--	--	--	--	--	2.86338	9.30894e-05	Up	0.80093	0.178553	1.00379	7.089	3.03414	4.10942
LOC_Os08g26520	Os08g0353700	Conserved hypothetical protein.	--	--	--	--	--	--	Inf	9.30894e-05	Up	0	0	0	2.38039	0.966138	0.0581498
LOC_Os08g26810	None	--	--	--	--	--	--	--	Inf	0.0318041	Up	0	0	0	0.926095	0	1.39376
LOC_Os08g26880	Os08g0357300	Conserved hypothetical protein.	--	--	BZIP65	b-ZIP TRANSCRIPTION FACTOR 65	OsbZIP65	b-ZIP transcription factor 65	1.27006	9.30894e-05	Up	1.67775	2.84342	4.3661	8.08553	7.82264	5.27493
LOC_Os08g27170	Os08g0360300	Calmodulin binding protein-like domain containing protein.	--	--	--	--	--	--	1.27372	9.30894e-05	Up	6.9096	6.11003	5.96138	16.9123	14.461	14.1612
LOC_Os08g28700	Os08g0374400	Chaperone DnaJ, C-terminal domain containing protein.	--	--	--	--	OsDjB9, OsSTA211	DnaJ domain protein B9	1.46599	0.000269076	Up	0.0514098	0.321623	0.293503	0.647859	0.496701	0.679814
LOC_Os08g29020	Os08g0378000	Conserved hypothetical protein.	--	--	--	--	--	--	1.47553	9.30894e-05	Up	1.7199	4.3566	3.02556	9.52528	6.16168	9.36145
LOC_Os08g29580	None	--	--	--	--	--	--	--	2.56253	0.000691063	Up	0.873273	0.170781	1.37004	5.20536	3.23857	5.6467
LOC_Os08g29980	None	--	--	--	--	--	--	--	1.22597	9.30894e-05	Up	0.0927981	0.17826	0.181059	0.427199	0.329793	0.591733
LOC_Os08g30014	Os08g0389601	Non-protein coding transcript.	--	--	--	--	--	--	1.47421	9.30894e-05	Up	1.73736	1.31877	1.30839	3.14642	6.00243	2.83825
LOC_Os08g30095	Os08g0390600	Conserved hypothetical protein.	--	--	--	--	--	--	1.25911	9.30894e-05	Up	3.30014	2.61886	2.31816	8.73401	6.86894	3.84787
LOC_Os08g30770	Os08g0398300	ABC transporter-like domain containing protein.	--	--	ABCA4	ABC TRANSPORTER A FAMILY MEMBER 4	OsABCA4	ABC transporter superfamily ABCA subgroup member 4	1.00308	9.30894e-05	Up	0.630446	0.912476	0.85398	0.918043	2.65202	1.22825
LOC_Os08g31040	None	--	--	--	--	--	--	--	Inf	9.30894e-05	Up	0	0	0	0.198299	0.641404	0.745475
LOC_Os08g31140	Os08g0403300	Heavy metal transport/detoxification protein domain containing protein.	--	--	--	--	--	--	2.90123	9.30894e-05	Up	0.593356	0.0902231	0.654455	4.18144	3.37448	2.30387
LOC_Os08g31250	Os08g0404500	C1-like domain containing protein.	--	--	--	--	--	--	1.95311	9.30894e-05	Up	3.96232	1.35409	3.34872	12.2479	12.4922	8.37309
LOC_Os08g31850	Os08g0412700	Protein of unknown function DUF1262 family protein.	--	--	--	--	--	--	1.68234	9.30894e-05	Up	0.441772	0.173842	0.286282	0.602877	2.01026	0.24623
LOC_Os08g32160	Os08g0417000	2OG-Fe(II) oxygenase domain containing protein.	--	--	--	--	--	--	2.48338	0.00536927	Up	0.0950651	0.0914792	0.0678156	0.690933	0.375717	0.336561
LOC_Os08g32550	None	--	--	--	--	--	--	--	1.34045	9.30894e-05	Up	1.93954	0.7611	0.813079	2.60005	3.41123	2.7715
LOC_Os08g32750	Os08g0423500	Carbonic anhydrase, CAH1-like domain containing protein.	--	--	ALPHACA3	ALPHA-CARBONIC ANHYDRASE 3	OsalphaCA3, alphaCA3	dioscorin, alpha-carbonic anhydrase 3	1.07515	0.0273642	Up	0.254891	0.0272657	0.215697	0.24719	0.174143	0.615649
LOC_Os08g32780	Os08g0423600	Similar to carbonic anhydrase.	--	--	ALPHACA4	ALPHA-CARBONIC ANHYDRASE 4	OsalphaCA4, alphaCA4	alpha-carbonic anhydrase 4	3.49531	0.0007743	Up	0.0449769	0.130125	0.25777	1.74949	0.355777	2.73167
LOC_Os08g33150	Os08g0428200	Similar to Myb51 protein.	--	--	--	--	--	--	2.06312	9.30894e-05	Up	1.64754	0.559579	1.03712	4.88403	5.44757	3.04257
LOC_Os08g33670	Os08g0433500	Senescence-associated NAC transcription factor, Negative regulation of leaf senescence, Salt stress tolerance, Plant architecture	NAC106, ONAC106	NAC DOMAIN-CONTAINING PROTEIN 106, NAC domain-containing protein 106	NAC106	NAC DOMAIN-CONTAINING PROTEIN 106	ONAC106	NAC domain-containing protein 106	3.44573	0.00863306	Up	0	0.143023	0	0.555464	0.428978	0.561075
LOC_Os08g34280	Os08g0441500	Cinnamoyl-CoA reductase, Lignin formation	OsCCR, CCR, OsCCR14, OsCCR20	cinnamoyl-CoA reductase	CCR20	CINNAMOYL-COA REDUCTASE 20	OS-CCR, OsCCR, CCR, OsCCR20, OsCCR14, CCR14	cinnamoyl-CoA reductase, cinnamoyl CoA reductase 20	2.22518	9.30894e-05	Up	1.02898	1.75754	1.41734	4.23087	12.0423	3.18973
LOC_Os08g34380	Os08g0442700	Leucine-rich repeat receptor-like kinase, Regulation of commissural vein pattern formation	COE1	commissural vein excessive1	COE1	COMMISSURAL VEIN EXCESSIVE1	coe1	commissural vein excessive1	1.32802	0.00197776	Up	0.167702	0.136397	0.012243	0.149747	0.283139	0.352429
LOC_Os08g34800	Os08g0448100	Conserved hypothetical protein.	--	--	--	--	--	--	1.07998	9.30894e-05	Up	0.930758	1.00452	1.27825	2.27798	3.23864	1.19898
LOC_Os08g35330	None	--	--	--	--	--	--	--	2.8864	0.00983042	Up	0.218245	0.211076	0	0	1.34403	0.208529
LOC_Os08g35600	Os08g0457400	Similar to Avr9/Cf-9 induced kinase 1.	--	--	RLCK255	RECEPTOR-LIKE CYTOPLASMIC KINASE 255	OsRLCK255	Receptor-like Cytoplasmic Kinase 255	1.7102	9.30894e-05	Up	0.465531	0.790745	0.72203	2.4178	2.7454	1.25738
LOC_Os08g35630	Os08g0458200	Similar to MTD1.	--	--	O3L6	OXS3-LIKE 6	OsO3L6	OXIDATIVE STRESS 3-like 6, OXS3-like 6	3.25351	9.30894e-05	Up	2.6074	2.48022	3.37361	23.6467	42.5894	13.5515
LOC_Os08g35860	Os08g0460600	Similar to Cytokinin dehydrogenase 11.	--	--	CKX11	CYTOKININ OXIDASE/DEHYDROGENASE 11	OsCKX11	cytokinin oxidase 11	1.70466	9.30894e-05	Up	0.595958	0.945377	1.86727	4.71441	3.89822	2.37201
LOC_Os08g36020	Os08g0462700	A member of the plant specific Brevis Radix (BRX) family, Regulation of shoot gravitropism and rice tiller angle	OsBRXL1, OsBRXL4	Brevis Radix Like 1, Brevis Radix Like 4	BRXL1	BREVIS RADIX-LIKE 1	OsBRXL1	Brevis radix-like 1, BRX-like 1	1.42493	0.00521949	Up	0.172016	0.148874	0.0490194	0.299729	0.438021	0.243208
LOC_Os08g36040	Os08g0462900	Protein of unknown function DUF716 family protein.	--	--	--	--	--	--	2.36227	0.000354495	Up	0.270892	0.078229	0.0515659	0.682905	0.0951775	1.25417
LOC_Os08g36580	Os08g0469600	Conserved hypothetical protein.	--	--	--	--	--	--	1.22944	9.30894e-05	Up	5.19207	7.73196	10.0979	16.7866	21.0282	15.607
LOC_Os08g36630	Os08g0470200	Similar to Nectarin III.	--	--	ALPHACA6	ALPHA-CARBONIC ANHYDRASE 6	OsalphaCA6, alphaCA6	alpha-carbonic anhydrase 6	3.7834	9.30894e-05	Up	0.488393	0.494804	0.366879	1.07146	16.854	0.364186
LOC_Os08g36740	Os08g0471401	--	--	--	--	--	--	--	1.91456	0.0123636	Up	0	0.102721	0.203648	0.259079	0.280693	0.607194
LOC_Os08g36910	Os08g0473900	Alpha-amylase isozyme 3D precursor (EC 3.2.1.1) (1, 4-alpha-D-glucan glucanohydrolase).	--	--	AMY3D	ALPHA-AMYLASE 3D	Amy3D/E*(RAmy3D/E), alpha Amy3, AmyII-4, AMY1.3, Amy3D, Amy3D/E*, RAmy3D/E, Amy3D_E, Amy8, aAmy3, RAmy3D, OsAmy3D, alphaAmy3	Alpha-amylase3D, Alpha-amylase isozyme 3D precursor, Alpha-amylase isozyme 3D, Alpha-amylase-3D, Amylase-8	1.99588	9.30894e-05	Up	0.473733	0.241233	0.310623	2.39018	0.795231	0.842266
LOC_Os08g37050	None	--	--	--	--	--	--	--	1.46445	9.30894e-05	Up	0.696471	0.70641	0.384512	1.06793	2.31901	1.49278
LOC_Os08g37115	Os08g0476100	Domain of unknown function DUF547 domain containing protein.	--	--	--	--	--	--	1.40644	9.30894e-05	Up	6.28608	6.05232	6.6336	17.7838	20.8225	10.9808
LOC_Os08g37760	Os08g0484200	Zinc finger, RING/FYVE/PHD-type domain containing protein.	--	--	--	--	--	--	1.05043	9.30894e-05	Up	4.46795	2.90006	3.02224	8.1356	5.55401	7.55843
LOC_Os08g37874	Os08g0485400	Similar to Oxidoreductase.	--	--	--	--	--	--	1.22193	9.30894e-05	Up	3.15393	4.73692	3.80795	6.21287	14.1993	6.38644
LOC_Os08g37930	Os08g0485800	Barwin-related endoglucanase domain containing protein.	--	--	--	--	--	--	2.57546	9.30894e-05	Up	1.29412	20.5334	2.05669	52.761	30.8371	57.5081
LOC_Os08g38710	Os08g0495800	Raffinose synthase family protein.	--	--	--	--	Osh69	alkaline alpha-galactosidase	1.58329	9.30894e-05	Up	54.5856	83.9813	42.0126	202.664	196.657	136.674
LOC_Os08g39370	Os08g0503700	Sodium/sulphate symporter family protein.	--	--	--	--	--	--	2.00758	9.30894e-05	Up	2.40639	3.88754	3.751	18.2524	10.432	11.3253
LOC_Os08g39460	Os08g0504800	Similar to protein kinase.	--	--	--	--	--	--	1.55805	0.000691063	Up	0.107303	0.0343975	0.271841	0.519416	0.0942213	0.590088
LOC_Os08g39660	Os08g0507100	Cytochrome P450 family protein.	--	--	CYP76M10	P-450 76M10	CYP76M10	Cytochrome P450 76M10	3.8598	0.00455583	Up	0	0.0354665	0.0875952	0.410608	0.85812	0.504164
LOC_Os08g39694	Os08g0507702	Cytochrome P450 family protein.	--	--	--	--	--	--	1.45272	9.30894e-05	Up	3.43287	5.23124	5.95646	16.0218	15.1635	8.19986
LOC_Os08g39730	Os08g0508000	Cytochrome P450 family protein.	--	--	CYP76M2	P-450 76M2	CYP76M2	Cytochrome P450 76M2	6.43822	0.00418232	Up	0	0	0.134171	0.085456	11.425	0.0499276
LOC_Os08g39840	Os08g0508800	Lipoxygenase, chloroplast precursor (EC 1.13.11.12).	--	--	--	--	Lox2:Os:1, OsLOX9, OsLOX8, OsLOX2, LOX2, OsRLL, OsHI-LOX, HI-LOX, RLL2 LOX, RLL2, Lox2osPil, OsLOX2;1, LOX2;1, OsLOX1	lipoxygenase Lox2:Os:1, lipoxygenase 9, lipoxygenase 8, herbivore-induced type 2 13-lipoxygenase, RLL2 lipoxygenase	1.1657	9.30894e-05	Up	22.7873	21.7181	21.5223	48.4493	48.6114	49.4882
LOC_Os08g39850	Os08g0509100	Similar to Lipoxygenase, chloroplast precursor (EC 1.13.11.12).	--	--	LOX8	LIPOXYGENASE 8	OsLOX8, OsLOX9, LOX9, OsLOX2;3, LOX2;3, OsLOX2	lipoxygenase 8, lipoxygenase 9	3.67539	9.30894e-05	Up	2.67774	3.25072	2.55057	30.8736	46.1269	23.169
LOC_Os08g40270	Os08g0514000	Protein kinase, catalytic domain domain containing protein.	--	--	--	--	--	--	1.72021	9.30894e-05	Up	0.464568	0.255178	0.289765	0.860328	1.88784	0.537469
LOC_Os08g40440	Os08g0515900	Similar to Dihydroflavonol-4-reductase.	--	--	--	--	--	--	1.16195	0.000608768	Up	0.410527	0	0.431387	0.397687	0.872852	0.591247
LOC_Os08g40500	Os08g0516600	Conserved hypothetical protein.	--	--	--	--	--	--	2.06772	9.30894e-05	Up	6.13378	5.65412	7.41353	29.9381	30.397	19.2019
LOC_Os08g40680	Os08g0518800	Similar to Class III chitinase homologue (OsChib3H-h) (Fragment).	--	--	--	--	OsGH	glycosyl hydrolase	3.88802	9.30894e-05	Up	0.0615763	0.118593	0.175951	2.27013	1.48758	1.45582
LOC_Os08g40690	Os08g0518900	Chitinase (EC 3.2.1.14).	--	--	--	--	C10122	--	3.82885	0.00448167	Up	0.0701514	0.112504	0	1.76741	0.082148	0.706377
LOC_Os08g41590	Os08g0527700	Similar to POT family protein.	--	--	--	--	--	--	1.50163	9.30894e-05	Up	0.784515	0.584549	0.505638	1.619	1.33365	2.29449
LOC_Os08g42290	Os08g0535000	Similar to cation cation antiporter.	--	--	--	--	--	--	1.1592	9.30894e-05	Up	7.15725	18.8018	1.85631	15.7042	18.6201	18.2023
LOC_Os08g42570	Os08g0538200	Protein of unknown function DUF247, plant family protein.	--	--	--	--	--	--	3.97668	9.30894e-05	Up	0.133104	0.128021	0.108413	1.28887	4.39142	0.0717237
LOC_Os08g42700	Os08g0539700	NB-ARC domain containing protein.	--	--	PIBH8	PYRICULARIA ORYZAE RESISTANCE BH8	Pib-H8, PibH8	Pyricularia oryzae resistance from Lemont, Magnaporthe grisea resistance from Lemont, Magnaporthe grisea resistance-b-H8, Pib homologue on chromosome 8	2.36599	9.30894e-05	Up	0.972421	2.27237	1.86323	9.74404	9.29823	7.00959
LOC_Os08g42780	Os08g0540600	--	--	--	--	--	--	--	Inf	0.00221221	Up	0	0	0	1.40604	0.741628	0
LOC_Os08g42910	Os08g0542000	Similar to Methionine aminopeptidase.	--	--	--	--	--	--	1.08862	9.30894e-05	Up	9.65908	10.8681	12.5648	20.0207	27.5681	20.788
LOC_Os08g43490	Os08g0548400	Similar to chaperone protein dnaJ 11.	--	--	--	--	OsDjC66	DnaJ domain protein C66, rice DJC23 homolog	1.20991	9.30894e-05	Up	4.53799	3.86661	5.22014	8.3863	13.4947	9.29494
LOC_Os08g43550	Os08g0549000	R2R3 MYB transcription factor, Homologue of Arabidopsis transcription factor GL1	OsGL1A	GLABRA1A	--	--	R2R3-MYB, OsGL1A, GL1A, DLN218, OsDLN218	GLABRA1A, GLABRA 1A, DLN repressor 218, DLN motif protein 218	1.37991	9.30894e-05	Up	49.5968	91.8091	62.3027	178.881	160.685	185.006
LOC_Os08g43620	Os08g0549900	Conserved hypothetical protein.	--	--	--	--	--	--	1.13699	9.30894e-05	Up	0.351496	1.32332	1.43082	2.1395	2.33	2.29731
LOC_Os08g44020	Os08g0554100	Similar to MYST1 protein (Fragment).	--	--	--	--	--	--	1.78769	9.30894e-05	Up	0.143215	0.178079	0.109881	0.459207	0.655509	0.446306
LOC_Os08g44150	Os08g0555300	Nonaspanin (TM9SF) domain containing protein.	--	--	--	--	--	--	1.69529	9.30894e-05	Up	0.249735	0.535836	0.0912763	0.669682	1.16398	0.978273
LOC_Os08g44220	Os08g0556300	Glycolipid transfer protein domain domain containing protein.	--	--	--	--	--	--	2.24968	9.30894e-05	Up	0.814138	0.980995	1.51514	4.74688	4.50735	6.32875
LOC_Os08g44360	Os08g0557800	Similar to Fatty acyl coA reductase.	--	--	--	--	--	--	6.1437	9.30894e-05	Up	0.220594	0.0989686	0.0558501	6.67399	8.30242	11.2351
LOC_Os08g44830	Os08g0562300	Zinc finger, C2H2-type domain containing protein.	--	--	--	--	--	--	2.98851	9.30894e-05	Up	0.244527	0.723641	0.500447	5.35466	3.41906	2.74918
LOC_Os08g44960	None	--	--	--	--	--	--	--	Inf	0.000181619	Up	0	0	0	0.962206	0.856585	0
LOC_Os08g45090	Os08g0564850	--	--	--	--	--	--	--	2.31975	0.0244174	Up	0.244799	0	0	1.0378	0	0.156274
LOC_Os08g45170	Os08g0566100	Protein of unknown function DUF239, plant domain containing protein.	--	--	--	--	--	--	1.76839	0.000181619	Up	0.0195471	0.263411	0.185772	0.776154	0.343316	0.460723
LOC_Os09g01000	None	--	--	--	--	--	--	--	1.2321	9.30894e-05	Up	269.905	217.806	353.54	739.353	595.971	649.447
LOC_Os09g02270	Os09g0110300	Putative cyclase family protein.	--	--	--	--	OsCYL4, CYL4, OsCYL4a, OsCYL4b	cyclase-like 4	5.50939	9.30894e-05	Up	0.058473	0.0562991	0.344506	4.53528	11.7401	5.13702
LOC_Os09g02770	Os09g0115900	EF-HAND 1 domain containing protein.	--	--	--	--	--	--	1.03114	9.30894e-05	Up	37.3993	37.4666	35.0399	90.3828	69.2502	62.2182
LOC_Os09g04310	Os09g0129500	Conserved hypothetical protein.	--	--	--	--	--	--	3.09082	9.30894e-05	Up	2.14865	2.19108	2.96928	20.9768	23.9946	16.5977
LOC_Os09g04320	None	--	--	--	--	--	--	--	Inf	9.30894e-05	Up	0	0	0	0.423826	0.664894	0.311791
LOC_Os09g04430	Os09g0130700	Conserved hypothetical protein.	--	--	--	--	--	--	1.80264	9.30894e-05	Up	0.790995	1.55711	1.11454	4.97441	2.02445	4.94795
LOC_Os09g04680	None	--	--	--	--	--	--	--	1.23169	9.30894e-05	Up	0.447704	1.30704	0.302513	1.3867	1.89025	0.600669
LOC_Os09g06570	Os09g0241200	Hypothetical protein.	--	--	--	--	--	--	1.16008	0.000439716	Up	1.60548	0.409116	1.30173	1.48873	3.56974	2.2672
LOC_Os09g06770	Os09g0243200	Zinc finger, RING/FYVE/PHD-type domain containing protein.	--	--	--	--	--	--	2.05694	9.30894e-05	Up	2.13042	4.33029	6.33317	16.2215	19.3725	17.1248
LOC_Os09g08910	None	--	--	--	--	--	--	--	1.17813	9.30894e-05	Up	0.0713863	0.173854	0.159453	0.408878	0.125312	0.354618
LOC_Os09g09690	None	--	--	--	--	--	--	--	1.43867	0.000439716	Up	0.0636298	0.317522	0.348185	0.863683	0.479317	0.515474
LOC_Os09g10274	Os09g0274900	Conserved hypothetical protein.	--	--	--	--	--	--	1.03772	9.30894e-05	Up	21.0737	25.6007	33.6668	59.6034	46.7763	58.6682
LOC_Os09g10840	Os09g0280500	Similar to Transcription factor HBP-1b(C38) (Fragment).	--	--	BZIP70	b-ZIP TRANSCRIPTION FACTOR 70	OsbZIP70	b-ZIP transcription factor 70	1.20281	9.30894e-05	Up	0.618119	0.773882	1.61035	1.21007	3.77003	1.67898
LOC_Os09g12650	Os09g0298100	Similar to predicted protein.	--	--	PFPA4	PYROPHOSPHATE-FRUCTOSE-6-PHOSPHATEPHOSPHOTRANSFERASE ALPHA SUBUNIT 4	OsPFPA4, OsPFP1a4, PFP1a4	pyrophosphate-fructose-6-phosphatephosphotransferase alpha subunit 4, PFP-alpha subunit 4, catalytic a-subunit 4 of PFP1	4.52921	0.0460992	Up	0	0	0.0504196	0.14132	0.886104	0.175079
LOC_Os09g13440	None	--	--	--	--	--	--	--	3.93434	9.30894e-05	Up	8.9683	17.9893	21.9752	261.967	222.777	262.383
LOC_Os09g13570	Os09g0306400	bZIP transcription factor, Drought and salt tolerance	BZIP71, OsbZIP71	b-ZIP TRANSCRIPTION FACTOR 71, b-ZIP transcription factor 71	BZIP71	b-ZIP TRANSCRIPTION FACTOR 71	OsbZIP71, DLN221, OsDLN221, DLN222, OsDLN222	b-ZIP transcription factor 71, DLN repressor 221, DLN motif protein 221, DLN repressor 222, DLN motif protein 222	1.09498	9.30894e-05	Up	54.3437	41.641	60.8487	110.939	127.166	92.774
LOC_Os09g13610	Os09g0306700	Mediator subunit 25, Regulation of brassinosteroid (BR) signaling and plant architecture	OsMED25	mediator subunit 25	PFT1	PHYTOCHROME AND FLOWERING TIME 1	OsPFT1, OsMED25_1, MED25_1, OsMED25, MED25	Mediator 25_1, mediator subunit 25	1.13429	9.30894e-05	Up	13.129	20.5334	17.043	36.7453	37.4864	35.6438
LOC_Os09g13630	Os09g0306800	Polycomb group protein, Supressor of Zeste(12) homolog, Component of the polycomb repression complex 2 (PRC2), Control of flowering time	OsEMF2b	EMBRYONIC FLOWER 2b	EMF2B	EMBRYONIC FLOWER 2B	OsEMF2b, EMF2b	EMBRYONIC FLOWER 2b	1.13247	9.30894e-05	Up	15.1476	16.5535	14.4151	32.8774	33.1466	33.2901
LOC_Os09g13890	Os09g0309200	Calmodulin binding protein-like family protein.	--	--	--	--	--	--	1.05973	9.30894e-05	Up	1.35042	1.55136	1.28316	3.28709	2.73398	2.63514
LOC_Os09g14490	Os09g0314200	Disease resistance protein domain containing protein.	--	--	--	--	--	--	1.0432	9.30894e-05	Up	1.40871	3.00502	1.99221	4.95543	3.85185	5.04538
LOC_Os09g15320	Os09g0321900	Similar to Ubiquitin-conjugating enzyme E2 M (EC 6.3.2.19) (Ubiquitin-protein ligase M) (Ubiquitin carrier protein M) (Nedd8-conjugating enzyme Ubc12).	--	--	UBC6	UBIQUITIN-CONJUGATING ENZYME 6	OsUBC6	Ubiquitin-conjugating enzyme 6	1.37946	9.30894e-05	Up	7.36332	6.6845	8.35077	16.4299	21.2503	20.1504
LOC_Os09g15330	Os09g0322000	Similar to PaMst-1.	--	--	--	--	--	--	1.3341	9.30894e-05	Up	7.55766	7.31553	5.26696	15.6541	18.4124	16.1273
LOC_Os09g15420	Os09g0323000	Similar to UDP-galactose 4-epimerase-like protein.	--	--	UGE4	UDP-GLUCOSE EPIMERASE 4	OsUGE4, OsUGE3	UDP-glucose epimerase 4	1.64236	9.30894e-05	Up	1.9239	2.10391	2.05961	6.17836	7.15812	4.68021
LOC_Os09g15840	Os09g0327600	Similar to Pi5-1.	--	--	PI3	PYRICULARIA ORYZAE RESISTANCE 3	Pi3, Pi5, Pi-3(t), Pi-3, Pi3(t), Pi5(t), Pi5-1, Pii, RMg22, RMg21, Pii	Pyricularia oryzae resistance 3, Magnaporthe grisea resistance-3, Blast resistance 3, Pyricularia oryzae resistance-i, Magnaporthe grisea resistance-I Blast resistance I	2.16457	0.0421259	Up	0.351448	0	0.0561032	0.627966	0	1.17121
LOC_Os09g16780	Os09g0337500	Conserved hypothetical protein.	--	--	--	--	--	--	3.41988	9.30894e-05	Up	0.0585441	0.0845516	0.195109	1.84549	0.899978	0.830173
LOC_Os09g16950	Os09g0339000	Protein kinase, core domain containing protein.	--	--	--	--	--	--	1.53445	9.30894e-05	Up	1.34786	3.65372	1.93186	6.84583	5.02927	8.00937
LOC_Os09g17930	None	--	--	--	--	--	--	--	1.6312	9.30894e-05	Up	0.203753	0.0783451	0.10315	0.459952	0.578402	0.191885
LOC_Os09g18390	Os09g0353400	Similar to Leucoanthocyanidin dioxygenase.	--	--	--	--	--	--	2.92474	0.00983042	Up	0	0.23403	0	0.315336	1.06384	0.385774
LOC_Os09g19160	Os09g0356200	Malectin-like carbohydrate-binding domain domain containing protein.	--	--	--	--	--	--	1.19117	9.30894e-05	Up	0.878145	0.989836	0.920063	2.47609	1.46227	2.45339
LOC_Os09g19300	None	--	--	--	--	--	--	--	1.3234	9.30894e-05	Up	1.12893	1.00997	1.09847	2.46342	2.71678	2.84226
LOC_Os09g19310	--	--	--	--	--	--	--	--	1.65798	9.30894e-05	Up	1.28493	1.42113	1.12702	4.77051	1.48271	3.2076
LOC_Os09g19710	Os09g0361200	Similar to hypersensitive-induced response protein.	--	--	--	--	--	--	Inf	9.30894e-05	Up	0	0	0	0.107409	0.218915	0.444859
LOC_Os09g19750	Os09g0361700	Mitochondrial distribution and morphology family 35/apoptosis domain containing protein.	--	--	--	--	--	--	1.01462	9.30894e-05	Up	8.93227	8.06005	8.51087	17.6674	18.0824	15.1719
LOC_Os09g19970	Os09g0364400	Conserved hypothetical protein.	--	--	--	--	AGP, OsAGP	Arabinogalactan protein	1.28232	9.30894e-05	Up	2.34375	2.55327	2.35267	3.77001	10.2251	3.45446
LOC_Os09g20090	Os09g0365900	Apoplastic protein, Ascorbate oxidase, Induction of cell death in ozone stress, Abiotic stress response	OsORAP1, OsAAO4	OZONE-RESPONSIVE APOPLASTIC PROTEIN 1, ascorbate oxidase 4	--	--	OsORAP1, ORAP1, OzT9, AO, OsAAO4, AAO4	OZONE-RESPONSIVE APOPLASTIC PROTEIN1, OZONE-RESPONSIVE APOPLASTIC PROTEIN 1, ASCORBATE OXIDASE, ascorbate oxidase 4	1.45325	9.30894e-05	Up	2.55265	2.00192	2.53106	7.22339	8.5294	3.40788
LOC_Os09g20220	Os09g0367700	Tau class glutathione S-transferase, Tolerance against sheath blight disease	OsGSTU5	tau class glutathione S-transferase 5	GSTU5	TAU GLUTATHIONE S-TRANSFERASE 5	OsGSTU5	tau class glutathione S-transferase 5, glutathione transferase U5	2.69939	0.0172391	Up	0	0	0.217923	0	1.40651	0
LOC_Os09g20460	Os09g0370500	VQ domain containing protein.	--	--	--	--	OsVQ35	VQ motif-containing protein 35	1.50439	9.30894e-05	Up	2.18988	1.83655	4.51939	7.55408	10.2068	6.22233
LOC_Os09g20500	Os09g0371200	Major facilitator superfamily protein.	--	--	--	--	--	--	1.19659	9.30894e-05	Up	0.310907	0.0896781	0.723322	0.676991	1.03733	0.83487
LOC_Os09g20510	Os09g0371300	Similar to predicted protein.	--	--	--	--	--	--	2.94044	9.30894e-05	Up	0.0820868	0.0789641	0.136545	0.556537	1.29755	0.406538
LOC_Os09g21120	Os09g0378700	Similar to ubiquitin-protein ligase.	--	--	--	--	OsPUB6	plant U-box-containing protein 6, U-box protein 6	2.90479	9.30894e-05	Up	0.111655	0	0.190681	0.691063	0.999809	0.546467
LOC_Os09g22000	Os09g0388400	HAD superfamily hydrolase-like, type 3 domain containing protein.	--	--	--	--	--	--	1.40729	0.00221221	Up	0.222173	0.142542	0.211358	0.478518	0.542039	0.489528
LOC_Os09g23430	Os09g0398801	--	--	--	--	--	--	--	Inf	0.0318041	Up	0	0	0	0	33.0071	0
LOC_Os09g23450	None	--	--	--	--	--	--	--	Inf	9.30894e-05	Up	0	0	0	23.4849	18.935	4.4303
LOC_Os09g23460	Os09g0399300	--	--	--	--	--	--	--	Inf	9.30894e-05	Up	0	0	0	3.13379	4.51118	1.45678
LOC_Os09g23560	Os09g0400400	Cinnamyl alcohol dehydrogenase (EC 1.1.1.195).	--	--	CAD8D	CINNAMYL ALCOHOL DEHYDROGENASE 8D	OsCAD8D	Cinnamyl alcohol dehydrogenase 8D	Inf	9.30894e-05	Up	0	0	0	2.78436	3.81879	2.64587
LOC_Os09g24350	Os09g0409000	Conserved hypothetical protein.	--	--	THI32	THIONIN 32	OsTHI32, OsTHION32, THION32	Thionin 32	Inf	9.30894e-05	Up	0	0	0	0	1.22519	0
LOC_Os09g25070	Os09g0417800	WRKY transcription factor, Transcriptional repressor, Pathogen defense	WRKY62, OsWRKY62, OsWRKY62.1, XB10	WRKY GENE 62, Rice WRKY gene62, XA21 binding protein 10, WRKY transcription factor 62	WRKY62	WRKY GENE 62	OsWRKY62, OsWRKY62.1, OsWRKY62.2, XB10	Rice WRKY gene62, XA21 binding protein 10, WRKY transcription factor 62	1.27857	9.30894e-05	Up	6.42718	13.304	21.3245	54.0851	21.3248	22.8378
LOC_Os09g25200	Os09g0419600	Zinc finger, RING-type domain containing protein.	--	--	--	--	--	--	2.17628	9.30894e-05	Up	0.275572	0.0155866	0.0923698	0.784465	0.569325	0.35134
LOC_Os09g25430	Os09g0421700	Zinc finger, U1-type domain containing protein.	--	--	--	--	--	--	2.91952	9.30894e-05	Up	0	0.126825	0.175545	0.664247	0.833274	0.771731
LOC_Os09g25600	Os09g0423800	Similar to AP2-1 protein (Fragment).	--	--	AP2/EREBP153	APETALA2/ETHYLENE-RESPONSIVE ELEMENT BINDING PROTEIN 153	AP2/EREBP#153	APETALA2/ethylene-responsive element binding protein 153	1.34688	9.30894e-05	Up	5.09635	4.27789	4.72754	11.896	13.6717	9.94444
LOC_Os09g25945	Os09g0428750	Conserved hypothetical protein.	--	--	--	--	--	--	1.37334	0.00236584	Up	0.0520498	0.250267	0.0988871	0.503868	0.213283	0.310731
LOC_Os09g26144	Os09g0431100	GPCR, family 3, metabotropic glutamate receptor-like protein.	--	--	--	--	OsGLR1.3, GLR1.3, OsGLR1.1, GLR1.1	Glutamate receptor homolog 1.3, GLUTAMATE RECEPTOR-LIKE 1.1	3.48833	9.30894e-05	Up	0.0973138	0.603498	0.268464	3.56626	3.04419	4.16924
LOC_Os09g26160	Os09g0431200	GPCR, family 3, metabotropic glutamate receptor-like protein.	--	--	--	--	OsGLR1.1, GLR1.1, OsGLR1.2, GLR1.2	Glutamate receptor homolog 1.1, GLUTAMATE RECEPTOR-LIKE 1.2	1.14196	9.30894e-05	Up	3.46138	3.12732	3.19274	8.66027	5.81134	6.84898
LOC_Os09g26260	Os09g0432300	Similar to AAA-type ATPase family protein.	--	--	--	--	--	--	1.66181	0.000608768	Up	0.0880936	0.0338869	0.234324	0.289962	0.278472	0.548088
LOC_Os09g27260	Os09g0444900	Similar to plant viral-response family protein.	--	--	--	--	--	--	4.75045	9.30894e-05	Up	0.228526	0.0219885	0.0869288	1.06283	7.10482	0.798091
LOC_Os09g27500	Os09g0447300	Cytochrome P450 family protein.	--	--	CYP76L1	P-450 76L1	CYP76L1	Cytochrome P450 76L1	3.62248	9.30894e-05	Up	0.146404	0.450399	0	2.90411	1.38825	2.97889
LOC_Os09g27750	Os09g0451000	ACC oxidase, Ethylene biosynthesis	ACO1, OsACO1, ACO	AMINOCYCLOPROPANE-1-CARBOXYLIC ACID OXIDASE 1, ACC oxidase 1, ACC oxidase	ACO2	AMINOCYCLOPROPANE-1-CARBOXYLIC ACID OXIDASE 2	OsACO2	ACC oxidase 2	1.2403	9.30894e-05	Up	2.1265	1.20465	2.41171	4.03632	3.94355	5.06217
LOC_Os09g28160	Os09g0454600	Similar to Mitochondrial phosphate transporter (Fragment).	--	--	PT19	PHOSPHATE TRANSPORTER 19	OsPT19	phosphate transporter 19	1.6473	9.30894e-05	Up	2.98909	3.52183	3.57468	6.84996	17.2363	7.54998
LOC_Os09g28180	Os09g0454900	Serine/threonine protein kinase-related domain containing protein.	--	--	--	--	--	--	1.17279	9.30894e-05	Up	0.570313	0.970287	0.820709	1.75305	2.19538	1.31794
LOC_Os09g28780	None	--	--	--	--	--	--	--	Inf	0.00221221	Up	0	0	0	4.50843	0	0
LOC_Os09g28860	Os09g0463450	--	--	--	--	--	--	--	Inf	0.0318041	Up	0	0	0	0	0.738179	1.27197
LOC_Os09g29520	Os09g0471400	Similar to WAK80 - OsWAK receptor-like protein kinase.	--	--	WAK81	WALL-ASSOCIATED KINASE GENE 81	OsWAK81, OsRLCK273, RLCK273	Receptor-like Cytoplasmic Kinase 273	1.73971	9.30894e-05	Up	8.68325	9.4003	11.2866	37.5964	28.6525	30.6978
LOC_Os09g29540	Os09g0471500	Conserved hypothetical protein.	--	--	WAK82	WALL-ASSOCIATED KINASE GENE 82	OsWAK82, OsRLCK274, RLCK274	Receptor-like Cytoplasmic Kinase 274	1.4713	9.30894e-05	Up	4.20084	5.53236	7.20138	19.0012	10.9367	16.4845
LOC_Os09g29560	Os09g0471550	EGF-like calcium-binding domain containing protein.	--	--	--	--	--	--	2.18989	9.30894e-05	Up	0.445933	0.452422	0.470205	2.36036	1.8161	1.99422
LOC_Os09g29660	Os09g0472100	Similar to ABC transporter.	--	--	ABCG22	ABC TRANSPORTER G FAMILY MEMBER 22	OsABCG22	ABC transporter superfamily ABCG subgroup member 22	1.91229	9.30894e-05	Up	3.45747	3.13583	3.02878	12.3601	16.1245	7.02586
LOC_Os09g29940	Os09g0475500	Protein of unknown function DUF246, plant family protein.	--	--	--	--	--	--	1.30781	9.30894e-05	Up	3.82513	2.85009	3.04066	7.08251	12.4364	4.24738
LOC_Os09g30120	Os09g0478100	Cellulose synthase family protein.	--	--	CSLE1	CELLULOSE SYNTHASE LIKE E1	OsCslE1, OsCSLE1	--	1.23259	9.30894e-05	Up	10.5419	9.12229	9.02084	18.2684	21.5442	26.7904
LOC_Os09g30454	Os09g0482640	Serine/threonine protein kinase-related domain containing protein.	--	--	WAK87	WALL-ASSOCIATED KINASE GENE 87	OsWAK87	--	1.77029	9.30894e-05	Up	1.43005	1.12898	1.85723	4.3148	5.31716	5.26976
LOC_Os09g31478	Os09g0491740	Auxin efflux carrier domain containing protein.	--	--	--	--	OsPILS1, PILS1	PIN likes 1	1.87678	9.30894e-05	Up	5.19529	5.70519	6.65443	19.7361	25.4022	18.69
LOC_Os09g32000	Os09g0493000	Conserved hypothetical protein.	--	--	--	--	--	--	3.66571	0.0485305	Up	0	0.0356212	0.105763	0.215408	1.00694	0.560204
LOC_Os09g32095	Os09g0494500	Conserved hypothetical protein.	--	--	--	--	--	--	1.08432	9.30894e-05	Up	0.325798	1.43004	0.34517	1.65212	1.11324	1.64541
LOC_Os09g32100	Os09g0494600	Protein of unknown function DUF599 family protein.	--	--	--	--	--	--	2.22811	9.30894e-05	Up	0.345202	1.10718	0.437718	4.01379	1.63713	3.10635
LOC_Os09g32290	Os09g0498400	Non-protein coding transcript.	--	--	--	--	--	--	1.70451	9.30894e-05	Up	2.93309	1.40834	4.27716	9.98406	6.41125	11.3687
LOC_Os09g32560	None	--	--	--	--	--	--	--	1.06372	9.30894e-05	Up	2.65036	1.32006	2.77334	5.41136	3.77253	5.70513
LOC_Os09g32570	Os09g0502500	Alcohol dehydrogenase superfamily, zinc-containing protein.	--	--	--	--	--	--	1.72693	9.30894e-05	Up	0.873072	1.0563	0.569564	2.75629	2.78247	2.77972
LOC_Os09g32730	Os09g0505000	Zinc finger, RING/FYVE/PHD-type domain containing protein.	--	--	--	--	--	--	4.54187	9.30894e-05	Up	0.187755	0.542788	0.537227	7.80495	14.0891	7.36315
LOC_Os09g32910	Os09g0506700	Similar to F-box domain containing protein, expressed.	--	--	--	--	OsFbox498, Os_F0145	F-box protein 498	4.13679	0.00418232	Up	0.0528206	0	0	0.238631	0.293745	0.381743
LOC_Os09g32944	Os09g0507100	Plant-specific transcription factor, Regulation of panicle development, Control of grain weight and grain number	OsSPL18	Squamosa promoter-binding-like protein 18	SPL18	RICE SQUAMOSA PROMOTER-BINDING-LIKE 18	OsSPL18	Squamosa promoter-binding-like protein 18	1.09991	0.00126277	Up	0.223641	0.279727	0.361515	0.73669	0.883834	0.211064
LOC_Os09g33530	Os09g0509500	Diacylglycerol acyltransferase domain containing protein.	--	--	--	--	--	--	1.17116	9.30894e-05	Up	2.05115	2.69312	1.87876	3.88903	6.95721	3.95173
LOC_Os09g33830	Os09g0513200	Similar to Solute carrier family 35, member F1.	--	--	--	--	--	--	1.20328	9.30894e-05	Up	0.619671	0.393766	0.177918	0.747749	0.585305	1.42379
LOC_Os09g33940	Os09g0514500	Conserved hypothetical protein.	--	--	--	--	--	--	1.68631	9.30894e-05	Up	0.412184	0.650999	0.437453	1.7399	1.35015	1.72076
LOC_Os09g34160	Os09g0517200	Hypothetical conserved gene.	--	--	--	--	--	--	2.11813	9.30894e-05	Up	0.996019	0.919539	1.38929	5.48534	5.24609	3.44535
LOC_Os09g34170	None	--	--	--	--	--	--	--	Inf	0.0318041	Up	0	0	0	1.62243	0	0.405868
LOC_Os09g34230	Os09g0518000	Similar to indole-3-acetate beta-glucosyltransferase.	--	--	UGT74H4	UDP-GLUCOSE-DEPENDENT GLYCOSYLTRANSFERASE 74H4	OsUGT74H4	UDP-glucose-dependent glycosyltransferase 74H4	1.83907	9.30894e-05	Up	1.25346	0.271645	0.519915	3.16187	2.72836	1.31476
LOC_Os09g34250	Os09g0518200	UDP-glucuronosyl/UDP-glucosyltransferase family protein.	--	--	--	--	OsSGT, SGT, UGT74H3	salicylic acid glucosyltransferase, SA-glucosyltransferase, UDP-glucose-dependent glycosyltransferase 74H3	4.58844	0.00418232	Up	0	0	0.124086	0.569058	2.22267	0.169296
LOC_Os09g35790	Os09g0526600	Similar to Isoform 2 of Heat stress transcription factor B-2c.	--	--	HSFB2C	HEAT STRESS TRANSCRIPTION FACTOR B2C	HSfB2c, OsHsfB2c, OsHsf-24, HSF24, OsHSF24	Heat stress transcription factor B2c, Heat stress transcription factor B-2c, Heat stress transcription factor 24	1.0197	9.30894e-05	Up	10.1602	5.70943	5.97543	18.1924	15.7311	9.79831
LOC_Os09g36320	Os09g0533600	Receptor-like cytoplasmic kinase, Resistance to multiple bacterial and fungal pathogens	BSR1	Broad-Spectrum Resistance 1	BSR1	BROAD-SPECTRUM RESISTANCE 1	OsRLCK278, RLCK278	Receptor-like Cytoplasmic Kinase 278	1.79695	9.30894e-05	Up	2.618	0.978105	2.50242	7.74751	7.89188	5.29619
LOC_Os09g36790	Os09g0539000	Hypothetical conserved gene.	--	--	--	--	--	--	2.85734	9.30894e-05	Up	0.179758	0.0247159	0.244344	1.02062	1.48864	0.703398
LOC_Os09g36940	Os09g0541100	Cupredoxin domain containing protein.	--	--	UCL32	UCLACYANIN-LIKE PROTEIN 32	OsUCL32	uclacyanin-like protein 32	2.0182	0.00589066	Up	0.144897	0.465947	0	0.751898	0.551923	1.14681
LOC_Os09g37320	Os09g0545250	Hypothetical protein.	--	--	--	--	--	--	3.48523	0.00705315	Up	0.0105571	0.0405805	0.0300448	0.214378	0.537529	0.149023
LOC_Os09g37330	Os09g0545300	SAUR family protein, Negative regulator of auxin synthesis and transport	SAUR39, OsSAUR39	SMALL AUXIN-UP RNA 39, Small auxin-up RNA 39	SAUR39	SMALL AUXIN-UP RNA 39	OsSAUR39	Small auxin-up RNA 39	1.59901	9.30894e-05	Up	21.4504	28.0945	27.1335	72.4826	75.2537	82.0808
LOC_Os09g37540	Os09g0547500	Lysine decarboxylase-like protein, Response to abiotic stresses	LOGL9	LONELY GUY LIKE PHOSPHORIBOHYDROLASE 9, LOG LIKE phosphoribohydrolase 9, LOG LIKE 9, OsLDC-like 1, lysine decarboxylase-like 1	LOGL9	LONELY GUY LIKE PHOSPHORIBOHYDROLASE 9	LOGL9	LOG LIKE phosphoribohydrolase 9, LOG LIKE 9, OsLDC-like 1, lysine decarboxylase-like 1	2.01799	9.30894e-05	Up	5.45721	8.0331	6.05494	28.5664	24.037	25.5436
LOC_Os09g37834	Os09g0551000	Protein kinase, catalytic domain domain containing protein.	--	--	--	--	--	--	3.20149	9.30894e-05	Up	0.145442	0.0838521	0	0.421857	1.14056	0.519995
LOC_Os09g38239	Os09g0555150	Sulfotransferase family protein.	--	--	--	--	--	--	Inf	9.30894e-05	Up	0	0	0	0.283173	0.97193	0.256109
LOC_Os09g38840	Os09g0561500	Wall-associated kinase, Rice blast resistance	WAK90, OsWAK90	WALL-ASSOCIATED KINASE GENE 90	WAK90	WALL-ASSOCIATED KINASE GENE 90	OsWAK90	--	1.66633	9.30894e-05	Up	0.180264	0.194897	0.0106894	0.359559	0.25716	0.593841
LOC_Os09g38920	Os09g0562700	Conserved hypothetical protein.	--	--	--	--	--	--	1.32061	9.30894e-05	Up	2.50786	2.41255	2.7217	5.20241	7.74495	5.93468
LOC_Os09g39440	Os09g0567900	Inosine/uridine-preferring nucleoside hydrolase domain containing protein.	--	--	--	--	--	--	1.9466	9.30894e-05	Up	0.920405	0.843351	0.229194	2.03809	3.06004	2.66769
LOC_Os09g39620	Os09g0569800	Serine/threonine protein kinase-related domain containing protein.	--	--	RLCK280	RECEPTOR-LIKE CYTOPLASMIC KINASE 280	OsPUB52, OsRLCK280	plant U-box-containing protein 52, U-box protein 52, Receptor-like Cytoplasmic Kinase 280	1.32444	9.30894e-05	Up	2.26997	3.5639	2.13236	7.98767	5.51467	6.29325
LOC_Os09g39650	Os09g0570100	Protein kinase, catalytic domain domain containing protein.	--	--	RLCK282	RECEPTOR-LIKE CYTOPLASMIC KINASE 282	OsRLCK282	Receptor-like Cytoplasmic Kinase 282	2.0377	9.30894e-05	Up	6.77996	10.793	9.53957	41.1922	37.1994	31.749
LOC_Os09g39670	Os09g0570300	Similar to Short-chain dehydrogenase Tic32.	--	--	--	--	--	--	1.0891	9.30894e-05	Up	9.53491	10.0495	9.73973	18.6763	24.3469	19.4576
LOC_Os10g01134	Os10g0101200	Serine carboxypeptidase, Regulation of grain filling and seed germination	SCP45, OsSCP45, OsSCP46, SCP46	SERINE CARBOXYPEPTIDASE 45, Serine carboxypeptidase 45, Serine carboxypeptidase 46	SCP45	SERINE CARBOXYPEPTIDASE 45	OsSCP45, OsSCP46, SCP46	Serine carboxypeptidase 45, Serine carboxypeptidase 46	1.09577	9.30894e-05	Up	63.6713	56.5133	68.8569	117.813	154.412	126.836
LOC_Os10g02070	Os10g0109600	Peroxidase (EC 1.11.1.7).	--	--	POXA	PEROXIDASE A	poxA, prx126, OsPrx126, prxRPA, RPA	Peroxidase A, class III peroxidase 126	1.4556	9.30894e-05	Up	6.21349	10.0639	8.43498	26.7107	16.2169	24.093
LOC_Os10g02250	Os10g0111400	Similar to Protein kinase domain containing protein, expressed.	--	--	WAK95	WALL-ASSOCIATED KINASE GENE 95	OsWAK95	--	1.93743	9.30894e-05	Up	0.110385	0.176827	0.174586	0.17795	1.3675	0.207845
LOC_Os10g02300	Os10g0112100	Member of the PLAC8 domain-containing protein family, Maintenance of metal ion homeostasis and grain weight, Negative regulation of plant height	OsFWL5, OsPcr1, PCR1, OsPCR1	FW2.2-like 5, Plant cadmium resistance 1	PCR1	PLANT CADMIUM RESISTANCE 1	OsFWL5, FWL5, OsPcr1, OsPCR1, OsFWL5/OsPCR1	FW2.2-like 5, fruit-weight 2.2-like 5, Plant cadmium resistance 1	2.42056	9.30894e-05	Up	0.601252	0.789576	0.387282	1.45892	5.18232	2.78692
LOC_Os10g02490	Os10g0114300	Similar to NADPH-dependent codeinone reductase (EC 1.1.1.247).	--	--	--	--	--	--	3.81154	9.30894e-05	Up	0.253667	0.54019	0.998442	7.10469	7.6847	10.147
LOC_Os10g02970	None	--	--	--	--	--	--	--	2.94904	0.00118259	Up	0.165355	0	0.158268	0.590577	1.40538	0.47193
LOC_Os10g03320	Os10g0122000	UDP-glucuronosyl/UDP-glucosyltransferase family protein.	--	--	--	--	--	--	1.17135	9.30894e-05	Up	1.84672	1.95615	1.75544	3.99947	4.7559	3.62138
LOC_Os10g03850	Os10g0127900	Similar to F-box domain containing protein, expressed.	--	--	--	--	OsFbx352, OsFbox516, Os_F0046	F-box gene 352, F-box domain protein 352, F-box protein 516	1.05087	9.30894e-05	Up	3.14163	2.74877	2.03189	6.63906	6.20862	3.353
LOC_Os10g04490	None	--	--	--	--	--	--	--	3.17817	9.30894e-05	Up	0.172711	0.186929	0.0821008	0.94111	1.93385	1.07966
LOC_Os10g04570	Os10g0135100	NB-ARC domain containing protein.	--	--	--	--	--	--	2.11304	9.30894e-05	Up	0.131486	0.231922	0.145853	0.721823	0.692838	0.765151
LOC_Os10g05020	Os10g0139700	Cytochrome P450 family protein.	--	--	--	--	--	--	1.34567	9.30894e-05	Up	1.46527	0.641839	1.00505	0.913955	6.44713	0.460275
LOC_Os10g05069	Os10g0140200	Glycoside hydrolase, family 38 domain containing protein.	--	--	--	--	--	--	1.02471	9.30894e-05	Up	27.1407	32.4238	31.1193	63.6183	59.753	58.9483
LOC_Os10g05250	Os10g0142600	Protein kinase, catalytic domain domain containing protein.	--	--	WAK101	WALL-ASSOCIATED KINASE GENE 101	OsWAK101, OsRLCK292, RLCK292	Receptor-like Cytoplasmic Kinase 292	2.02618	9.30894e-05	Up	3.43531	4.24839	3.60176	14.6266	15.1111	15.7289
LOC_Os10g07450	Os10g0162100	Hypothetical conserved gene.	--	--	--	--	--	--	1.12262	9.30894e-05	Up	24.7995	12.9017	24.1428	41.4527	59.3942	34.1231
LOC_Os10g07538	Os10g0162834	Thioredoxin-like fold domain containing protein.	--	--	--	--	--	--	1.11273	9.30894e-05	Up	2.24824	2.22255	3.14023	5.43775	5.34563	5.1018
LOC_Os10g07546	None	--	--	--	--	--	--	--	Inf	0.000181619	Up	0	0	0	0	0.493287	0.648263
LOC_Os10g07978	Os10g0163040	Similar to Blast resistance protein.	--	--	--	--	--	--	1.02891	9.30894e-05	Up	2.42311	3.62389	2.46682	5.65542	6.45501	5.07205
LOC_Os10g08026	Os10g0163370	Lecithin:cholesterol acyltransferase family protein.	--	--	--	--	--	--	Inf	9.30894e-05	Up	0	0	0	0.804039	0.517892	0.412207
LOC_Os10g08790	Os10g0169400	--	--	--	--	--	--	--	1.35875	0.000181619	Up	0.970661	1.41538	1.88317	5.01838	3.1008	2.69858
LOC_Os10g10130	Os10g0180800	Wall-associated kinase, Negative regulation of rice blast resistance	WAK112, OsWAK112, OsWAK112d	WALL-ASSOCIATED KINASE GENE 112, cell wall associated receptor kinase 112, cell wall associated receptor kinase 112d	WAK112	WALL-ASSOCIATED KINASE GENE 112	OsWAK112, OsWAK112d	cell wall associated receptor kinase 112, cell wall associated receptor kinase 112d	2.25205	9.30894e-05	Up	101.682	185.578	143.661	796.468	640.878	592.561
LOC_Os10g10980	Os10g0188000	Similar to F-box domain containing protein, expressed.	--	--	--	--	OsFbox543, Os_F0162	F-box protein 543	1.59954	0.0097603	Up	0.184056	0.248291	0	0.214493	0.420481	0.662409
LOC_Os10g11500	Os10g0191300	Similar to PR-1a pathogenesis related protein (Hv-1a) precursor.	--	--	PR1-101	PATHOGENESIS-RELATED GENE 1-101	OsPR1#101, OsPR1-101, OsPR1L2, PR1L2	pathogenesis-related protein 1-101, PR protein 1-101, pathogenesis-related protein 1 like protein 2	Inf	9.30894e-05	Up	0	0	0	1.14464	1.83197	0.711325
LOC_Os10g13700	Os10g0204400	Similar to Phosphoenolpyruvate carboxykinase (Fragment).	--	--	--	--	PEPCK, OsPEPCK	PEP carboxykinase, Phosphoenolpyruvate carboxykinase	1.31035	0.00690694	Up	0.110636	0.183631	0.152645	0.213947	0.46795	0.416409
LOC_Os10g13850	Os10g0205700	Pollen Ole e 1 allergen/extensin domain containing protein.	--	--	--	--	--	--	2.71614	0.00259696	Up	0.166908	0.192925	0	0.550799	0.146639	1.64263
LOC_Os10g14180	Os10g0208500	Hypothetical protein.	--	--	--	--	--	--	1.39025	9.30894e-05	Up	6.97126	6.59488	6.76417	20.4066	19.6778	12.435
LOC_Os10g14920	Os10g0210500	Protein of unknown function DUF6, transmembrane domain containing protein.	--	--	UMAMIT15	USUALLY MULTIPLE ACIDS MOVE IN AND OUT TRANSPORTER 15	OsUMAMIT15	Usually Multiple Acids Move In and out Transporter 15	1.59063	9.30894e-05	Up	2.23333	3.18996	2.11525	8.06967	4.26749	10.2178
LOC_Os10g17489	None	--	--	--	--	--	--	--	1.61967	9.30894e-05	Up	2.69874	0.994295	0.898959	4.75017	5.64729	3.51862
LOC_Os10g17940	Os10g0326800	Conserved hypothetical protein.	--	--	--	--	OsFbox546, Os_F0513	F-box protein 546	1.96439	9.30894e-05	Up	0.232415	0	0.31535	0.2571	1.10782	0.750988
LOC_Os10g19331	Os10g0339182	Conserved hypothetical protein.	--	--	--	--	--	--	3.15608	0.0341657	Up	0.0421517	0.0135071	0.0666912	0.176966	0.690739	0.211738
LOC_Os10g19910	Os10g0340100	Conserved hypothetical protein.	--	--	--	--	--	--	1.06572	9.30894e-05	Up	0.501853	0.855708	0.773373	1.50004	1.08551	1.82888
LOC_Os10g20160	Os10g0342300	Serine/threonine protein kinase-related domain containing protein.	--	--	--	--	--	--	2.6789	9.30894e-05	Up	0.0778286	0	0.0645919	0.470302	0.162263	0.265447
LOC_Os10g20610	Os10g0346300	Cupredoxin domain containing protein.	--	--	LAC17	LACCASE 17	OsLAC17	laccase 17	Inf	9.30894e-05	Up	0	0	0	0.830753	8.64261	0.108622
LOC_Os10g20794	None	--	--	--	--	--	--	--	3.27031	9.30894e-05	Up	0.29149	0.396894	0.149829	3.19529	3.3854	1.49214
LOC_Os10g20810	None	--	--	--	--	--	--	--	2.4368	0.00328161	Up	0.141167	0	0	0.455398	0.234123	0.0591164
LOC_Os10g21670	Os10g0361000	Lipoxygenase, LH2 domain containing protein.	--	--	--	--	--	Dehydration stress-induced protein	2.25433	9.30894e-05	Up	0.642607	0.619583	0.858972	3.12339	5.4593	1.42218
LOC_Os10g21800	None	--	--	--	--	--	--	--	3.03594	0.000608768	Up	0.0896216	0.143825	0.0284491	0.956298	0.656071	0.508419
LOC_Os10g22070	Os10g0365200	Thioredoxin fold domain containing protein.	--	--	GSTU33	TAU GLUTATHIONE S-TRANSFERASE 33	OsGSTU33	--	2.26742	9.30894e-05	Up	4.78391	2.6891	3.31924	12.5404	24.1253	14.6945
LOC_Os10g22310	Os10g0368100	Similar to Glutathione S-transferase GSTU35 (Fragment).	--	--	--	--	--	--	4.16663	9.30894e-05	Up	1.27926	9.21447	0.537956	7.56006	0.965425	8.34675
LOC_Os10g22520	Os10g0370500	Glycoside hydrolase, catalytic core domain containing protein.	--	--	--	--	--	glucan-1, 3-beta-glucosidase	1.11686	9.30894e-05	Up	3.14323	4.54792	4.57945	7.50022	7.07538	11.7732
LOC_Os10g22730	Os10g0372800	Conserved hypothetical protein.	--	--	--	--	--	--	3.31166	9.30894e-05	Up	1.23464	0.857053	0.936598	8.57356	9.69355	11.7338
LOC_Os10g23050	Os10g0376900	Helix-loop-helix DNA-binding domain containing protein.	--	--	--	--	OsbHLH045	basic helix-loop-helix protein 045	Inf	9.30894e-05	Up	0	0	0	0.323345	0.429889	0.0629944
LOC_Os10g23090	Os10g0377300	Similar to Homeobox-leucine zipper protein HOX8.	--	--	HOX8	HOMEOBOX GENE 8	Oshox8	rice homeobox gene 8, Homeobox-leucine zipper protein HOX8, Homeodomain transcription factor HOX8, HD-ZIP protein HOX8	1.30098	0.00213615	Up	0.136394	0.218729	0.216177	0.770921	0.339405	0.278934
LOC_Os10g25040	Os10g0389300	Similar to Red chlorophyll catabolite reductase (Fragment).	RCCR2	RED CHLOROPHYLL CATABOLITE REDUCTASE 2	RCCR2	RED CHLOROPHYLL CATABOLITE REDUCTASE 2	OsRCCR2, OsRCCR1, RCCR1	red chlorophyll catabolite reductase 2	2.73809	9.30894e-05	Up	0.682336	0.720888	1.5002	3.9267	11.5352	3.72222
LOC_Os10g25400	Os10g0393800	Lipase, GDSL domain containing protein.	--	--	GELP105	GDSL ESTERASE/LIPASE PROTEIN 105	OsGELP105	GDSL esterase/lipase protein 105	1.8153	9.30894e-05	Up	0.277902	0.123394	0.162584	0.227785	0.788478	0.947994
LOC_Os10g25420	Os10g0394000	Similar to GDSL-like Lipase/Acylhydrolase family protein, expressed.	--	--	GELP106	GDSL ESTERASE/LIPASE PROTEIN 106	OsGELP106	GDSL esterase/lipase protein 106	2.03528	9.30894e-05	Up	0.258852	0.788601	0.79982	2.52845	3.54247	1.42478
LOC_Os10g25660	Os10g0396100	Cyclin-like F-box domain containing protein.	--	--	--	--	OsFbox551, Os_F0073	F-box protein 551	1.08889	9.30894e-05	Up	0.443461	0.639753	0.351126	1.09132	1.31425	0.609769
LOC_Os10g25674	Os10g0396300	Similar to MOB1.	--	--	--	--	--	--	1.26752	9.30894e-05	Up	10.5321	10.4351	12.2381	28.6157	25.3417	24.4469
LOC_Os10g25850	Os10g0397900	CCAAT-binding transcription factor, subunit B domain containing protein.	--	--	HAP2I	HAP2 SUBUNIT OF CCAAT-BOX BINDING COMPLEX	OsHAP2I, NF-YA, CBF-B, NF-YA8, OsNF-YA8, OsEnS-136, NFYA8	NUCLEAR FACTOR-Y subunit A8, NUCLEAR FACTOR-Y subunit NF-YA8, NF-YA transcription factor 8, endosperm-specific gene 136, NF-YA subunit 8, NF-YA family 8	5.68687	9.30894e-05	Up	1.16704	0.964362	1.19358	61.3109	59.29	49.2837
LOC_Os10g26150	Os10g0401000	Conserved hypothetical protein.	--	--	--	--	--	--	1.92898	0.00221221	Up	11.7358	7.93829	6.60416	14.7894	52.0216	32.2033
LOC_Os10g26250	None	--	--	--	--	--	--	--	Inf	9.30894e-05	Up	0	0	0	0.171016	1.22975	0
LOC_Os10g26720	Os10g0407400	Hypothetical conserved gene.	--	--	--	--	--	--	1.20007	9.30894e-05	Up	1.96054	1.76855	1.64812	4.24929	3.10784	4.93899
LOC_Os10g26940	Os10g0409400	beta subunit of polygalacturonase 1, Abiotic stress response	RD22, OsBURP16	polygalacturonase isoenzyme 1 beta subunit, BURP domain-containing protein 16, beta subunit of polygalacturonase 1, polygalacturonase 1 beta subunit, non-catalytic PG1beta subunit	--	--	OsRD22, RD22, OsBURP16, BURP16	polygalacturonase isoenzyme 1 beta subunit, BURP domain-containing protein 16, beta subunit of polygalacturonase 1, polygalacturonase 1 beta subunit, non-catalytic PG1beta subunit	2.09416	9.30894e-05	Up	0.0261678	1.23416	0.398421	4.03356	1.93068	1.0382
LOC_Os10g27280	Os10g0412700	Thaumatin, pathogenesis-related family protein.	--	--	--	--	--	--	1.64928	0.00142389	Up	0.0277209	0.13343	0.422199	0.376331	0.706142	0.733491
LOC_Os10g27430	Os10g0414401	--	--	--	--	--	--	--	2.29863	9.30894e-05	Up	1.31846	1.44878	3.87075	19.616	4.07308	8.53727
LOC_Os10g28000	Os10g0415300	Similar to Chloroplastic glutathione reductase.	--	--	--	--	OsGR3, GR3	glutathione reductase 3	1.28108	9.30894e-05	Up	1.12438	1.09177	0.59936	1.09928	3.34981	2.4785
LOC_Os10g28080	Os10g0416500	Similar to Chitinase 1 precursor (EC 3.2.1.14) (Tulip bulb chitinase-1) (TBC-1).	--	--	--	--	Oschib1, PR-8, PR8, OsPR8	pathogenesis-related protein 8, Chitinase 1	3.5128	9.30894e-05	Up	2.65175	3.03357	3.47484	24.5143	54.7546	24.2155
LOC_Os10g28120	Os10g0416800	Similar to Chitinase 2 (EC 3.2.1.14) (Tulip bulb chitinase-2) (TBC-2).	--	--	--	--	Oschib2	--	6.5836	0.00418232	Up	0.0562163	0	0.160549	0.13629	20.3694	0.106258
LOC_Os10g28330	Os10g0419200	Cys2/His2-type zinc finger transcription factor, Heading date	Ehd2, RID1, OsID1, OsId1, RID1/OsID1/Ehd2	early heading date 2, Indeterminate 1, Rice Indeterminate 1	EHD2/RID1	EARLY HEADING DATE 2	Ehd2, RID1, OsID1, ID1, OsId1, OsID, Ehd2/RID1/OsId1, RID1/OsID1/Ehd2	early heading date 2, Indeterminate 1, Indeterminate, Rice Indeterminate 1	1.09137	0.000439716	Up	0.279839	0.249951	0.531933	1.18085	0.2984	0.75414
LOC_Os10g28350	Os10g0419400	Acireductone dioxygenase, Ethylene synthesis, Abiotic stress response	OsARD1, sip2	acireductone dioxygenase 1, submergence-induced protein 2	SIP2	SUBMERGENCE-INDUCED PROTEIN 2	Sip2, OsARD1, ARD1, OsIDI1, IDI1, OsIDI1L/OsARD1	submergence-induced protein 2, submergence-induced protein2, acireductone dioxygenase 1	4.21552	9.30894e-05	Up	0.527989	0.508802	0.899281	17.3812	6.47859	12.5398
LOC_Os10g28970	Os10g0425400	BTB/POZ-like domain containing protein.	--	--	--	--	OsSTA244	--	1.68497	9.30894e-05	Up	0.430536	0.350298	0.55046	1.45854	1.11956	1.65421
LOC_Os10g29390	None	--	--	--	--	--	--	--	2.03599	9.30894e-05	Up	0.634515	1.05037	0.94179	3.49349	3.18779	3.97917
LOC_Os10g29400	Os10g0429500	--	--	--	--	--	--	--	5.37256	9.30894e-05	Up	0.0899235	0.186934	0.130986	3.23048	3.30289	3.13652
LOC_Os10g29760	None	--	--	--	--	--	--	--	Inf	0.000181619	Up	0	0	0	1.43739	0	2.51106
LOC_Os10g29850	Os10g0435400	TRAF-type domain containing protein.	--	--	--	--	OsMB44, MB44, DLN237, OsDLN237	MATH-BTB protein 44, MDC protein with a BTB domain 44, MDC protein having BTB domain 44, DLN repressor 237, DLN motif protein 237	1.31421	9.30894e-05	Up	0.263913	0.614659	0.417052	1.34502	0.758159	1.08307
LOC_Os10g30210	Os10g0438300	Conserved hypothetical protein.	--	--	--	--	--	--	2.33685	9.30894e-05	Up	0.190046	0.0456821	0.0601585	0.628422	0.292015	0.552145
LOC_Os10g30390	Os10g0439800	Similar to H0813E03.1 protein.	--	--	CYP71Z4	P-450 71Z4	Oscyp71Z4	Cytochrome P450 71Z4	Inf	9.30894e-05	Up	0	0	0	2.29002	8.58135	0.017287
LOC_Os10g30410	Os10g0439924	Cytochrome P450 family protein.	--	--	CYP71Z8	P-450 71Z8	Oscyp71Z8	Cytochrome P450 71Z8	1.14872	9.30894e-05	Up	2.59244	2.07975	1.64632	4.21762	5.46019	4.16628
LOC_Os10g30540	Os10g0442000	Similar to Lectin-like receptor kinase 7;2.	--	--	--	--	--	--	1.02417	9.30894e-05	Up	0.355853	0.400996	0.349337	0.664658	0.948003	0.612275
LOC_Os10g30560	Os10g0442400	Similar to UDP-glucoronosyl and UDP-glucosyl transferase family protein, expressed.	--	--	--	--	--	--	2.50004	9.30894e-05	Up	0.422487	0.932782	0.564646	3.07413	3.62709	4.05449
LOC_Os10g31780	Os10g0456100	Similar to Brn1-like protein.	--	--	--	--	--	--	2.87904	9.30894e-05	Up	7.31237	6.06701	5.96482	35.4814	61.3211	43.9434
LOC_Os10g31850	Os10g0456800	CHY zinc finger protein, Transcriptional co-activator of DST (Drought and Salt Tolerance: zinc finger transcription factor gene), Drought and salt tolerance, Stomatal aperture control	DCA1	DST Co-activator 1	DCA1	DST CO-ACTIVATOR 1	OsDCA1	DST Co-activator 1	1.54742	9.30894e-05	Up	17.9103	27.8619	22.1301	84.8579	60.3954	51.8873
LOC_Os10g32658	None	--	--	--	--	--	--	--	2.28148	0.00282612	Up	0.14735	0	0.112249	0.45736	0.647191	0.139304
LOC_Os10g32700	Os10g0464000	Similar to Hypersensitive-induced response protein.	--	--	--	--	--	--	2.01069	9.30894e-05	Up	1.32577	0.537133	0.619374	4.07932	4.3306	1.44909
LOC_Os10g32900	Os10g0466500	CCT domain containing protein.	--	--	--	--	OsCCT34, OsCMF10, CO9	CCT domain-containing gene 34, CCT (CO, CO-LIKE and TOC1) domain protein 34, CCT domain protein 34, CCT MOTIF FAMILY (CMF) gene 10, CONSTANS-like protein CO9	1.286	0.000269076	Up	0.133677	0.321511	0.182541	0.744373	0.410692	0.362389
LOC_Os10g32930	Os10g0466800	Conserved hypothetical protein.	--	--	--	--	--	--	1.74909	9.30894e-05	Up	20.5572	13.1389	18.6263	45.7054	65.4248	62.7937
LOC_Os10g32940	Os10g0467000	Conserved hypothetical protein.	--	--	--	--	--	--	2.2162	9.30894e-05	Up	4.5378	3.46876	4.14819	12.4783	20.6403	22.7725
LOC_Os10g33104	Os10g0469100	Hypothetical protein.	--	--	--	--	--	--	1.50744	9.30894e-05	Up	0.0553948	0.319447	0.23269	0.704047	0.729734	0.275481
LOC_Os10g33210	Os10g0470700	Similar to Peptide transporter.	--	--	PTR3	PROTEIN TRANSPORTER 3	OsPTR3, OsNPF5.5, NPF5.5	NITRATE TRANSPORTER 1/PEPTIDE TRANSPORTER 5.5	2.08096	9.30894e-05	Up	9.76982	13.6847	13.2768	48.8094	63.0114	41.9146
LOC_Os10g33440	Os10g0473950	Hypothetical conserved gene.	--	--	--	--	--	--	1.99512	9.30894e-05	Up	0.193012	0.18978	0.152402	0.714751	0.81072	0.582987
LOC_Os10g33490	Os10g0474300	Conserved hypothetical protein.	--	--	--	--	--	--	1.89061	0.000691063	Up	0.128037	0.0683815	0.0540223	0.275296	0.199847	0.442192
LOC_Os10g33530	None	--	--	--	--	--	--	--	Inf	9.30894e-05	Up	0	0	0	0	1.37732	0.31556
LOC_Os10g33760	Os10g0477600	Similar to NAM / CUC2-like protein.	--	--	NAC120	NAC DOMAIN-CONTAINING PROTEIN 120	ONAC120	NAC domain-containing protein 120	1.15171	0.00343614	Up	0.0829327	0.319118	0.157667	0.281146	0.34594	0.606343
LOC_Os10g34020	Os10g0481300	Similar to Glutathione S-transferase, N-terminal domain containing protein, expressed.	--	--	GSTU47	TAU GLUTATHIONE S-TRANSFERASE 47	OsGSTU47	glutathione transferase U47	Inf	9.30894e-05	Up	0	0	0	0.525821	1.07085	0.0320425
LOC_Os10g34040	Os10g0481500	Similar to Flotillin-like protein 1.	--	--	--	--	--	--	3.27864	9.30894e-05	Up	0.106624	0.492367	0.405462	4.54452	1.7791	3.31988
LOC_Os10g34230	Os10g0483500	FAD linked oxidase, N-terminal domain containing protein.	--	--	CKX3	CYTOKININ OXIDASE/DEHYDROGENASE 3	OsCKX3, ckx3	Putative cytokinin oxidase 3, cytokinin oxidase 3	3.24887	9.30894e-05	Up	0.194844	0.118253	0.223737	1.92367	1.74646	1.37027
LOC_Os10g34440	Os10g0485800	Conserved hypothetical protein.	--	--	--	--	--	--	1.65325	9.30894e-05	Up	2.46159	1.11613	1.69133	5.8	7.4428	3.29083
LOC_Os10g34700	Os10g0488400	Protein of unknown function DUF761, plant domain containing protein.	--	--	--	--	--	--	3.43157	9.30894e-05	Up	1.1346	1.77497	1.27072	16.1463	13.0107	15.4501
LOC_Os10g34910	Os10g0490800	Similar to Secretory protein.	--	--	--	--	--	--	4.41415	9.30894e-05	Up	0.445934	0.645052	0.0425921	3.98928	17.0883	2.83508
LOC_Os10g34920	Os10g0490900	Similar to Secretory protein.	--	--	--	--	--	--	5.22405	9.30894e-05	Up	0.0333816	0.128617	0.572613	4.73039	20.3241	2.17964
LOC_Os10g34930	Os10g0491000	Plant Basic Secretory Protein family protein.	--	--	--	--	--	basic secretory protein	1.48017	9.30894e-05	Up	60.6509	44.8533	54.5882	102.949	261.759	76.9278
LOC_Os10g35160	None	--	--	--	--	--	--	--	4.26016	0.00418232	Up	0	0.043106	0.0425555	0.607278	0.344543	0.675466
LOC_Os10g35540	Os10g0498500	Epoxide hydrolase-like domain containing protein.	--	--	--	--	--	--	1.13133	9.30894e-05	Up	2.88926	2.8873	3.955	8.83172	6.76766	5.4604
LOC_Os10g36229	Os10g0506300	--	--	--	--	--	--	--	1.57671	9.30894e-05	Up	0.0751699	0.129985	0.149659	0.363257	0.422286	0.261543
LOC_Os10g36770	None	--	--	--	--	--	--	--	Inf	0.000181619	Up	0	0	0	0.500055	0.741364	0.492881
LOC_Os10g36848	Os10g0512400	Coniferaldehyde 5-hydroxylase, Lignin biosynthesis	CYP84A5, F5H1, OsCAld5H1	coniferaldehyde 5-hydroxylase 1, ferulate 5-hydroxylase 1	--	--	OsF5H1, F5H1, OsCAld5H1, CAld5H1, CYP84A5, OsCYP84A5	ferulate 5-hydroxylase 1, Coniferaldehyde 5-hydroxylase 1	4.15193	9.30894e-05	Up	0.583541	1.34898	1.29253	17.7035	24.9212	14.1324
LOC_Os10g36980	Os10g0513900	Cytochrome P450 family protein.	--	--	--	--	CYP450	cytochrome P450	2.11334	9.30894e-05	Up	0.571869	0.229105	0.709016	1.22992	3.75193	1.48186
LOC_Os10g37100	Os10g0514901	Similar to Cytochrome P450 family protein.	--	--	CYP89B4	CYTOCHROME P450 89B4	OsCYP89B4	Cytochrome P450 89B4	3.30573	9.30894e-05	Up	0.20283	0.0585327	0	0.45182	1.12214	0.975766
LOC_Os10g37160	Os10g0515900	Cytochrome P450 family protein.	--	--	--	--	--	--	1.51892	0.00290169	Up	0.0321217	0.324298	0	0.730587	0.14102	0.13621
LOC_Os10g37680	None	--	--	--	--	--	--	--	1.12578	0.01061	Up	0.0334242	0.386345	0.254822	0.713714	0.205557	0.537705
LOC_Os10g38090	Os10g0524700	Cytochrome P450 family protein.	--	--	--	--	--	--	1.32532	9.30894e-05	Up	0.50341	0.412802	0.618537	0.802321	2.43096	0.571863
LOC_Os10g38120	Os10g0525200	Cytochrome P450 family protein.	--	--	--	--	--	--	Inf	9.30894e-05	Up	0	0	0	0	1.84909	0
LOC_Os10g38150	Os10g0525500	Similar to glutathione transferase31.	--	--	GSTU21	TAU GLUTATHIONE S-TRANSFERASE 21	OsGSTU21	--	2.22067	9.30894e-05	Up	1.66353	2.60035	3.03186	8.5086	14.4545	10.7139
LOC_Os10g38160	None	--	--	--	--	--	--	--	6.24128	9.30894e-05	Up	0.235094	0.188821	0.11215	2.24592	37.6676	0.222785
LOC_Os10g38189	Os10g0525800	Similar to Glutathione S-transferase GSTU31 (Fragment).	--	--	GSTU31	TAU GLUTATHIONE S-TRANSFERASE 31	OsGSTU31	--	Inf	9.30894e-05	Up	0	0	0	0.120727	1.95977	0.353928
LOC_Os10g38360	Os10g0527800	Similar to Tau class GST protein 3.	--	--	GSTU12	TAU GLUTATHIONE S-TRANSFERASE 12	OsGSTU12, OsGSTU6.2, GSTU6.2	Glutathione S-transferase GSTU6.2, glutathione transferase U12	2.94754	9.30894e-05	Up	4.35611	5.01572	9.28508	21.8692	101.441	19.28
LOC_Os10g38470	Os10g0528100	Similar to Glutathione S-transferase GST 42 (EC 2.5.1.18) (Fragment).	--	--	GSTU24	TAU GLUTATHIONE S-TRANSFERASE 24	OsGSTU24	glutathione transferase U24	1.11043	9.30894e-05	Up	7.34059	9.19429	7.38828	13.9807	23.3819	13.7398
LOC_Os10g38590	Os10g0529400	Similar to Glutathione S-transferase GSTU6.	--	--	GSTU9	TAU GLUTATHIONE S-TRANSFERASE 9	OsGSTU9	--	1.63318	9.30894e-05	Up	3.09149	3.11472	4.7765	10.0138	15.4168	8.2689
LOC_Os10g38600	Os10g0529500	Tau class glutathione S-transferase, Heavy metal and drought stress tolerance	OsGSTU30	tau class glutathione S-transferase 30	GSTU30	TAU GLUTATHIONE S-TRANSFERASE 30	OsGSTU30	--	2.05732	9.30894e-05	Up	0.770864	0.848886	1.22518	2.63794	8.41824	0.660533
LOC_Os10g38740	Os10g0530900	Similar to Glutathione S-transferase GST 30 (EC 2.5.1.18).	--	--	GSTU50	TAU GLUTATHIONE S-TRANSFERASE 50	OsGSTU50	glutathione transferase U50	2.37077	9.30894e-05	Up	1.20123	0.956756	1.5516	4.19815	10.1691	4.61925
LOC_Os10g38780	Os10g0531400	Glutathione S-transferase GST 30 (EC 2.5.1.18).	--	--	GSTU10	TAU GLUTATHIONE S-TRANSFERASE 10	OsGSTU10	glutathione transferase U10	2.55148	9.30894e-05	Up	20.7893	21.0212	20.2467	125.476	108.122	126.033
LOC_Os10g38940	Os10g0533500	Similar to Beta-ring hydroxylase (Fragment).	--	--	--	--	OsBCH3, OsHYD2	beta-Carotene Hydroxylase 3, carotene beta-ring hydroxylase 2	1.46446	0.0151896	Up	0.0850557	0.081886	0.296907	0	1.27013	0
LOC_Os10g39100	Os10g0535800	Protein of unknown function Cys-rich domain containing protein.	--	--	--	--	--	--	2.56889	9.30894e-05	Up	4.41222	4.10949	4.66779	19.6404	42.0147	16.4163
LOC_Os10g39260	Os10g0537800	Peptidase aspartic, catalytic domain containing protein.	--	--	--	--	--	--	2.1798	9.30894e-05	Up	11.3942	12.2663	14.2082	77.8055	37.3501	59.1789
LOC_Os10g39270	None	--	--	--	--	--	--	--	2.07069	0.046158	Up	0.110766	0.106631	0	0.214817	0.243239	0.444859
LOC_Os10g39300	Os10g0538200	Peptidase aspartic, catalytic domain containing protein.	--	--	--	--	--	--	1.25907	9.30894e-05	Up	14.7155	13.0927	16.9618	59.7355	22.6768	39.1616
LOC_Os10g39680	Os10g0542900	Similar to chitinase.	--	--	CHT8	CHITINASE 8	Cht8, OsChia2a, Cht2, Rcht2, Chia2a, CHIT14, OsCHIT14	Chitinase8, Chitinase 8, Pathogenesis related (PR)-3 chitinase 8, Pathogenesis related-3 chitinase 8, PR-3 chitinase 8, Class II chitinase a	1.18908	9.30894e-05	Up	14.2459	18.2829	14.3896	43.7842	43.0069	18.3185
LOC_Os10g39710	Os10g0543500	Six-bladed beta-propeller, TolB-like domain containing protein.	--	--	--	--	OsSTRL19, STRL19	STR-like 19	3.55984	9.30894e-05	Up	6.23531	6.41548	5.40187	68.5995	81.1326	60.7271
LOC_Os10g39770	Os10g0544600	Zinc finger, RING/FYVE/PHD-type domain containing protein.	--	--	--	--	--	--	1.01619	9.30894e-05	Up	0.519798	0.635671	0.672264	1.46194	1.05363	1.13811
LOC_Os10g40120	Os10g0548850	U box domain domain containing protein.	--	--	--	--	OsPUB58	plant U-box-containing protein 58, U-box protein 58	1.25716	9.30894e-05	Up	1.18092	0.85255	0.664133	2.52413	1.98025	1.85109
LOC_Os10g40360	Os10g0550900	Proline oxidase domain containing protein.	--	--	--	--	OsProDH	Proline dehydrogenase	3.00484	9.30894e-05	Up	1.74797	1.17078	1.22418	9.20505	17.3093	6.3429
LOC_Os10g40450	None	--	--	--	--	--	--	--	2.98238	0.00669495	Up	0	0	0.39219	1.3265	0.829523	0.912769
LOC_Os10g40490	Os10g0552400	U-box E3 ubiquitin ligase, Drought tolerance	OsPUB67	--	--	--	OsPUB67	plant U-box-containing protein 67, U-box protein 67	1.78636	9.30894e-05	Up	6.25929	5.89876	7.97455	16.8079	31.635	20.4391
LOC_Os10g40550	Os10g0553300	Similar to Trehalose-6-phosphate phosphatase.	--	--	TPP2	TREHALOSE-6-PHOSPHATE PHOSHPHATASE 2	OsTPP2	trehalose-6-phosphate phosphatase 2	2.32605	9.30894e-05	Up	1.44311	0.801582	1.00622	3.22668	11.2439	1.58565
LOC_Os10g40600	Os10g0554200	TGF-beta receptor, type I/II extracellular region family protein.	--	--	--	--	NRT1.1B, OsNRT1.1B, OsNPF6.5, NPF6.5	nitrate transporter 1.1B	1.78746	9.30894e-05	Up	2.77819	4.49721	4.6252	18.2797	11.0184	11.2993
LOC_Os10g40610	Os10g0554300	Flavin monooxygenase-like domain containing protein.	--	--	--	--	--	--	1.07528	9.30894e-05	Up	1.51705	1.17975	0.916702	1.98077	3.74162	2.1236
LOC_Os10g40720	Os10g0555900	Similar to Beta-expansin.	--	--	EXPB3	BETA-EXPANSIN 3	OsEXPB3, osaEXPb1.10, EXPb1.10	Expansin-B3, Beta-expansin-3	2.37452	0.00166233	Up	0.288075	0	0	0.930582	0.147589	0.385309
LOC_Os10g40830	Os10g0557900	Peptidase M10A and M12B, matrixin and adamalysin family protein.	--	--	--	--	--	--	1.15281	9.30894e-05	Up	4.09226	8.60862	5.03808	10.9277	12.7067	15.426
LOC_Os10g40934	Os10g0558700	Similar to Oxidoreductase, 2OG-Fe oxygenase family protein, expressed.	--	--	2ODD11	2-OXOGLUTARATE-DEPENDENT DIOXYGENASE 11	OsODD11, ODD11, 2-ODD11, Os2-ODD11, 2ODD11, Os2ODD11, M3H, OsM3H	2-oxoglutarate-dependent dioxygenase 11	1.62807	9.30894e-05	Up	10.2536	19.3014	13.4051	48.2718	44.6818	38.4221
LOC_Os10g40950	None	--	--	--	--	--	--	--	1.71217	9.30894e-05	Up	1.4897	3.09829	1.22618	4.56807	7.34722	6.95322
LOC_Os10g40960	Os10g0558900	2OG-Fe (II) oxygenase family protein, Regulation of the secondary cell wall formation in leaves, Modulation of leaf rolling	RL14	ROLLING LEAF 14, Rolling-leaf14	RL14	ROLLING LEAF 14	2-ODD24, Os2-ODD24, 2ODD24, Os2ODD24	Rolling-leaf14, Rolling-leaf 14, Rolling leaf 14, 2-oxoglutarate-dependent dioxygenase 24	1.72453	9.30894e-05	Up	2.16939	1.87945	1.98736	4.99565	8.40813	6.32863
LOC_Os10g41020	Os10g0559500	2OG-Fe(II) oxygenase domain containing protein.	--	--	--	--	FLS, 2-ODD17, Os2-ODD17, 2ODD17, Os2ODD17	flavonol synthase, 2-oxoglutarate-dependent dioxygenase 17	3.21442	0.00110179	Up	0	0.0699141	0.0295782	0.15075	0.4927	0.273855
LOC_Os10g41060	Os10g0560000	Protein of unknown function DUF828, plant family protein.	--	--	--	--	--	--	2.21498	9.30894e-05	Up	0.173609	0.177266	0.329404	0.839418	1.09543	0.970116
LOC_Os10g41190	Os10g0561300	Similar to Monosaccharid transporter.	--	--	--	--	--	--	1.69189	9.30894e-05	Up	4.26556	4.53753	4.25532	14.705	12.2561	14.7465
LOC_Os10g41224	Os10g0561600	Hypothetical conserved gene.	--	--	--	--	--	--	1.44218	0.00213615	Up	0.0726005	0.279809	0.519203	0.493495	1.3396	0.515632
LOC_Os10g41490	Os10g0564500	Serine/threonine protein kinase, Hyperosmotic stress response	SAPK3, OsSAPK3, REK	STRESS/ABA-ACTIVATED PROTEIN KINASE 3, stress/ABA-activated protein kinase 3, rice endosperm protein kinase, Stress-Activated Protein Kinase 3	SAPK3	STRESS/ABA-ACTIVATED PROTEIN KINASE 3	OsSAPK3, REK	stress/ABA-activated protein kinase 3, rice endosperm protein kinase, Stress-Activated Protein Kinase 3	1.34134	9.30894e-05	Up	5.30026	10.6912	8.12262	20.4797	20.2186	19.9733
LOC_Os10g41650	Os10g0566300	Cyclin-like F-box domain containing protein.	--	--	--	--	OsFbox561, Os_F0014	F-box protein 561	1.309	9.30894e-05	Up	11.2836	11.9362	11.5064	31.7467	28.733	24.5477
LOC_Os10g41660	Os10g0566400	Similar to RING-H2 finger protein ATL3J.	--	--	--	--	--	--	1.40659	9.30894e-05	Up	0.238767	0.325365	0.624049	1.17544	0.908585	1.03219
LOC_Os10g42040	Os10g0570200	Similar to RIR1b protein precursor.	--	--	--	--	--	--	2.09949	9.30894e-05	Up	27.6125	80.3764	55.8164	346.426	159.857	189.023
LOC_Os10g42620	Os10g0576900	NAD(P)-binding domain containing protein.	--	--	CCR3	CINNAMOYL-COA REDUCTASE 3	OsCCR3	Cinnamoyl-CoA reductase 3	1.42395	9.30894e-05	Up	1.47708	0.791686	1.06316	2.82065	3.66909	2.01075
LOC_Os10g42670	Os10g0577500	Concanavalin A-like lectin/glucanase, subgroup domain containing protein.	--	--	XTH25	XYLOGLUCAN ENDOTRANSGLUCOSYDASE/HYDROLASE 25	OsXTH25	xyloglucan endotransglucosylase/hydrolase, xyloglucan endotransglucosylase 25	1.27105	9.30894e-05	Up	6.18957	5.56824	6.33171	15.4139	14.1293	13.602
LOC_Os10g42850	Os10g0579400	Conserved hypothetical protein.	--	--	WRKY2	RICE WRKY GENE2	OsWRKY2	Rice WRKY gene2	1.39255	0.0138133	Up	0.0958625	0	0.273986	0.248058	0.561446	0.151139
LOC_Os11g01140	Os11g0102200	Similar to NPH1-1.	--	--	--	--	--	--	1.00085	9.30894e-05	Up	54.3644	67.8356	70.1843	100.66	97.4277	101.949
LOC_Os11g01410	Os11g0105300	--	--	--	--	--	--	--	2.25745	0.0104015	Up	0.214527	0	0	0.10415	0.534056	0.372395
LOC_Os11g01480	Os11g0106100	Similar to Myb-like DNA-binding domain, SHAQKYF class family protein, expressed.	--	--	--	--	--	OsMPH1 homologue	2.14306	9.30894e-05	Up	2.1669	4.59837	3.31762	15.0491	15.1118	13.9959
LOC_Os11g01990	None	--	--	--	--	--	--	--	1.6576	0.00290169	Up	1.16489	0.709614	0.993617	2.59147	2.9539	3.39964
LOC_Os11g02080	Os11g0112000	Similar to Hypoxia induced protein conserved region containing protein, expressed.	--	--	--	--	OsHIGD3, HIGD3	Hypoxia-Induced Gene Domain 3, Hypoxia-Induced Gene Domain Protein 3	1.64845	9.30894e-05	Up	7.29212	8.12525	9.43558	28.6773	27.2629	21.307
LOC_Os11g02100	Os11g0112200	Similar to Cationic peroxidase 1 precursor (EC 1.11.1.7) (PNPC1).	--	--	--	--	prx131	class III peroxidase 131	1.19765	0.00134348	Up	0.475793	0.269438	0.213144	1.13991	0.786702	0.238051
LOC_Os11g02300	Os11g0114600	Similar to cDNA clone:J013107M03, full insert sequence.	--	--	WNK7	WITH NO LYSINE KINASE 7	OsWNK7	With No Lysine kinase 7, WNK protein kinase 7, WNK kinase 7	1.00834	9.30894e-05	Up	7.23251	9.15653	13.8053	21.4724	22.6097	15.9758
LOC_Os11g02510	Os11g0117300	Conserved hypothetical protein.	--	--	--	--	--	--	1.5758	0.0495202	Up	2.04013	0.503291	0	4.3621	1.8084	1.27281
LOC_Os11g02570	Os11g0117900	Similar to Hydrolase, alpha/beta fold family protein, expressed.	--	--	--	--	--	--	2.64002	9.30894e-05	Up	0.394377	0.34543	0.307651	1.49693	3.87466	1.12027
LOC_Os11g02730	Os11g0120100	Similar to Harpin-induced protein 1 containing protein, expressed.	--	--	--	--	--	--	1.02369	9.30894e-05	Up	2.38099	2.56897	1.49842	4.17204	3.63314	5.041
LOC_Os11g03300	Os11g0126900	NAC-domain protein, Drought tolerance	NAC122, OsNAC10, ONAC122, NAC122	NAC DOMAIN-CONTAINING PROTEIN 122, NAC domain-containing protein 10, NAC domain-containing protein 122	NAC122	NAC DOMAIN-CONTAINING PROTEIN 122	OsNAC10, NAC10, ONAC122, NAC122	NAC domain-containing protein 10, NAC domain-containing protein 122	2.45662	9.30894e-05	Up	0.0529152	0.152687	0.10055	0.739993	0.854268	0.0665142
LOC_Os11g03370	Os11g0127600	No apical meristem (NAM) protein domain containing protein.	--	--	NAC45	NAC DOMAIN-CONTAINING PROTEIN 45	ONAC045, ONAC45, DLN243, OsDLN243, OsNAM, NAM	NAC domain-containing protein 045, NAC domain-containing protein 45, DLN repressor 243, DLN motif protein 243, No Apical Meristem	2.15326	9.30894e-05	Up	1.15963	1.53345	0.964014	4.71892	5.34588	6.03014
LOC_Os11g03420	Os11g0128300	Similar to ZF-HD homeobox protein (Fragment).	--	--	--	--	--	--	1.42847	9.30894e-05	Up	1.21645	1.22513	3.18779	3.39891	8.13713	3.46991
LOC_Os11g03820	Os11g0133001	Similar to Ser/Thr protein kinase (Fragment).	--	--	--	--	--	--	6.35805	9.30894e-05	Up	0.00688753	0.0860112	0.0522322	3.78731	4.89691	1.69019
LOC_Os11g03840	Os11g0133100	Similar to D-mannose binding lectin family protein.	--	--	--	--	--	--	2.62379	9.30894e-05	Up	0.400886	0.237065	0.341274	2.38542	2.11153	1.46057
LOC_Os11g03910	Os11g0133800	Similar to zinc finger (DHHC type) family protein.	--	--	--	--	--	--	2.67752	9.30894e-05	Up	0.173021	0.351324	0.2923	2.01053	2.19461	0.960866
LOC_Os11g04409	Os11g0139700	Hypothetical conserved gene.	--	--	--	--	--	--	1.09127	9.30894e-05	Up	230.469	202.073	162.642	441.274	472.117	342.282
LOC_Os11g04560	Os11g0141400	Similar to EF hand family protein, expressed.	--	--	--	--	--	--	1.56111	9.30894e-05	Up	3.59798	1.80641	3.10479	6.862	11.6975	6.25262
LOC_Os11g04960	Os11g0146900	--	--	--	--	--	--	--	2.23	0.00358936	Up	0.141824	0.090982	0.0674461	0.503926	0.685077	0.200835
LOC_Os11g05470	Os11g0152500	Putative phosphatidylethanolamine-binding protein, Rice TFL1/CEN homolog, Control of inflorescence architecture, Repression of flowering	RCN1, FDR2	rice TERMINAL FLOWER 1/CENTRORADIALIS homolog 1, Cen-like protein FDR2	RCN1	RICE TERMINAL FLOWER 1/CENTRORADIALIS HOMOLOG 1	Rcn1, FDR2, Fdr2, RCN1/FDR2, OsRCN1	Cen-like protein FDR2, RICE CENTRORADIALIS 1	1.14223	0.000354495	Up	0.137874	0.63708	0.367466	0.962584	1.08996	0.442971
LOC_Os11g05480	Os11g0152700	Similar to Transcription factor HBP-1b(C38) (Fragment).	--	--	BZIP79	b-ZIP TRANSCRIPTION FACTOR 79	OsbZIP79	b-ZIP transcription factor 79	1.69838	9.30894e-05	Up	0.856682	0.582764	0.425319	1.20487	1.94394	2.63109
LOC_Os11g05690	Os11g0155500	Similar to Amino acid permease family protein, expressed.	--	--	--	--	OsCAT8	cationic amino acid transporter 8	2.04734	9.30894e-05	Up	0.840944	0.647165	0.687191	4.73997	1.68363	2.44222
LOC_Os11g05800	Os11g0156600	Similar to H0622F05.7 protein.	--	--	--	--	--	--	2.13913	9.30894e-05	Up	4.56649	7.75315	7.56721	35.7361	24.2455	26.3877
LOC_Os11g05820	Os11g0156800	Conserved hypothetical protein.	--	--	--	--	--	--	1.91868	9.30894e-05	Up	0.440124	0.704813	0.504364	2.67706	1.56151	1.92358
LOC_Os11g06210	Os11g0160900	NB-ARC domain containing protein.	--	--	--	--	--	--	1.13255	9.30894e-05	Up	0.42442	0.59204	0.443828	0.986688	1.37907	0.800882
LOC_Os11g06234	Os11g0161133	Similar to NB-ARC domain containing protein.	--	--	--	--	--	--	3.58289	9.30894e-05	Up	0.625759	0.780624	0.481925	2.35741	5.81382	2.04034
LOC_Os11g06290	Os11g0161700	Conserved hypothetical protein.	--	--	--	--	--	--	2.80662	9.30894e-05	Up	0.690332	0.690719	0.775708	4.33466	6.37017	4.21967
LOC_Os11g06300	Os11g0161800	Conserved hypothetical protein.	--	--	--	--	--	--	1.59669	9.30894e-05	Up	0.867749	0.749257	0.486601	1.63828	3.24371	1.40688
LOC_Os11g06780	Os11g0168600	Protein kinase, core domain containing protein.	--	--	RLCK311	RECEPTOR-LIKE CYTOPLASMIC KINASE 311	OsRLCK311	Receptor-like Cytoplasmic Kinase 311	1.45085	9.30894e-05	Up	4.51426	5.96894	4.39338	13.8648	12.3817	13.9692
LOC_Os11g06980	Os11g0170900	Similar to BURP domain-containing protein 17.	--	--	--	--	OsBURP17	BURP domain-containing protein 17	2.59849	9.30894e-05	Up	0.052514	1.3129	0.598317	4.3324	1.36635	6.04747
LOC_Os11g07000	Os11g0171100	Conserved hypothetical protein.	--	--	--	--	--	--	2.91972	0.00282612	Up	0.109297	0.0210308	0	0.338827	0.0959861	0.536319
LOC_Os11g07200	Os11g0173100	Non-protein coding transcript.	--	--	--	--	--	--	1.06263	9.30894e-05	Up	0.101544	0.307668	0.281422	0.347287	0.36339	0.719836
LOC_Os11g07225	Os11g0173432	Protein kinase, catalytic domain domain containing protein.	--	--	--	--	--	--	1.32617	9.30894e-05	Up	0.0833084	0.186731	0.105297	0.348876	0.0670309	0.515669
LOC_Os11g07270	Os11g0173900	Similar to Leucine Rich Repeat family protein, expressed.	--	--	--	--	--	--	1.0535	9.30894e-05	Up	0.367602	0.377824	0.275624	0.454512	0.862991	0.779987
LOC_Os11g07460	Os11g0175700	Similar to Transcription factor PCF3.	--	--	PCF3	PROLIFERATING CELL FACTOR 3	OsPCF3	--	1.72191	0.000608768	Up	0.0438288	0.379508	0.0208361	0.700593	0.211701	0.537674
LOC_Os11g07670	Os11g0178800	Plant disease resistance response protein family protein.	--	--	--	--	--	--	1.58855	9.30894e-05	Up	1.33624	1.28701	2.73273	6.26249	5.49746	4.16275
LOC_Os11g07680	Os11g0179000	Plant disease resistance response protein family protein.	--	--	--	--	--	--	1.35051	0.0222645	Up	0.328633	0.317248	0.262105	0.640182	0.192625	1.45888
LOC_Os11g07690	None	--	--	--	--	--	--	--	Inf	9.30894e-05	Up	0	0	0	0.0900837	2.26587	1.32369
LOC_Os11g07960	Os11g0182200	Transferase family protein.	--	--	--	--	--	--	1.43391	9.30894e-05	Up	13.5968	13.3829	15.1394	35.466	37.9957	39.0773
LOC_Os11g09020	Os11g0195600	Similar to Amino acid carrier (Fragment).	--	--	AAP11C	AMINO ACID PERMEASE 11C	OsAAP11C, OsAAP11, AAP11	amino acid permease 11C, amino acid permease 11, amino acid/auxin permease 11	1.32705	9.30894e-05	Up	16.854	19.5506	23.3227	48.5659	52.2516	48.1956
LOC_Os11g09030	Os11g0195700	Conserved hypothetical protein.	--	--	--	--	--	--	1.0198	9.30894e-05	Up	0.608682	0.476599	0.943477	1.18247	1.80512	1.08122
LOC_Os11g09110	Os11g0197000	--	--	--	--	--	--	--	2.41467	9.30894e-05	Up	0.272032	0.107702	0.106376	1.0841	0.927311	0.542831
LOC_Os11g09350	Os11g0199801	Conserved hypothetical protein.	--	--	--	--	--	--	2.41288	9.30894e-05	Up	0.962253	1.46768	1.74908	6.35917	10.2263	5.44119
LOC_Os11g10120	Os11g0207400	NB-ARC domain containing protein.	--	--	--	--	--	--	1.81945	9.30894e-05	Up	2.88607	2.75881	4.52016	14.102	9.92549	11.4319
LOC_Os11g10160	Os11g0207800	Conserved hypothetical protein.	--	--	--	--	Os_F0690, Fbox-12-pseuso	F-box family-12 pseudogene	Inf	9.30894e-05	Up	0	0	0	0.294208	0	0.647587
LOC_Os11g10550	Os11g0211300	Similar to NBS-LRR disease resistance protein homologue (Fragment).	--	--	--	--	--	--	1.72759	0.000354495	Up	0.376959	0.445187	0.175715	1.30772	1.18788	0.778441
LOC_Os11g11780	Os11g0225000	Serine/threonine protein kinase-related domain containing protein.	--	--	RLCK319	RECEPTOR-LIKE CYTOPLASMIC KINASE 319	OsRLCK319, OsCRLK21, CRLK21	Receptor-like Cytoplasmic Kinase 319	1.85248	9.30894e-05	Up	0.645158	0.496762	0.147334	2.22646	0.657328	1.70629
LOC_Os11g11960	Os11g0226933	NB-ARC domain containing protein.	--	--	--	--	--	--	1.04314	9.30894e-05	Up	18.3515	31.0399	24.4378	55.8715	38.0098	56.6108
LOC_Os11g11970	Os11g0226966	Hypothetical conserved gene.	--	--	--	--	--	--	1.34745	0.0121562	Up	26.0644	33.6381	11.7366	46.6077	35.2971	98.0246
LOC_Os11g11990	Os11g0227100	Similar to NBS-LRR-like protein.	--	--	--	--	--	--	1.43138	9.30894e-05	Up	7.07807	10.3801	7.83159	27.3612	20.1642	21.506
LOC_Os11g12000	Os11g0227200	Similar to NBS-LRR disease resistance protein homologue.	--	--	--	--	OsLRR	NBS-LRR disease resistance protein	1.10285	9.30894e-05	Up	6.81727	9.61095	6.80199	16.7951	14.9046	17.6611
LOC_Os11g12050	Os11g0227800	NB-ARC domain containing protein.	--	--	--	--	--	--	1.99799	9.30894e-05	Up	1.65435	3.60161	1.98707	11.7227	6.76621	10.1565
LOC_Os11g12320	--	--	--	--	--	--	--	--	1.56536	9.30894e-05	Up	3.30632	6.12515	5.7819	13.9156	11.5049	18.6237
LOC_Os11g12740	Os11g0235200	Peptide transporter (PTR) family transporter, Proton oligopeptide tansporter (POT), Panicle elongation	SP1, sp, SP	SHORT PANICLE 1, short panicle, SHORT PANICLE, short panicle1	SP1	SHORT PANICLE 1	sp, SP, OsNPF4.1, NPF4.1, OsSP1	short panicle, SHORT PANICLE, short panicle1, NITRATE TRANSPORTER 1/PEPTIDE TRANSPORTER 4.1	1.08216	9.30894e-05	Up	0.607607	0.83265	0.704588	2.23073	0.918652	1.33441
LOC_Os11g13820	Os11g0242200	Protein phosphatase 2C-like domain containing protein.	--	--	--	--	OsPP2C74, PP2C74, OsPP120	protein phosphatase 2C74, protein phosphatase 2C 74, protein phosphatase 120	3.77859	9.30894e-05	Up	0.239313	0.0383659	0.113724	0.791865	2.78453	1.73054
LOC_Os11g14050	Os11g0245200	Similar to leucine-rich repeat family protein / protein kinase family protein.	--	--	--	--	--	--	1.97815	9.30894e-05	Up	0.0541521	0.0520238	0.0953559	0.314076	0.129032	0.341971
LOC_Os11g14190	Os11g0247000	Similar to Auxin-inducible protein.	--	--	--	--	ARGOS	--	1.17226	9.30894e-05	Up	2.95164	2.65459	2.6326	7.51881	3.45376	7.36934
LOC_Os11g14380	Os11g0249000	NB-ARC domain containing protein.	--	--	NLS1	NECROTIC LEAF SHEATH 1	OsNLS1	necrotic leaf sheath 1	4.567	9.30894e-05	Up	0.131316	0.0360503	0	1.40557	1.31741	1.18246
LOC_Os11g14480	Os11g0250600	Similar to cDNA clone:001-115-E06, full insert sequence.	--	--	--	--	--	--	2.51649	0.023476	Up	0.307994	0.0990729	0	1.69897	0	0.585474
LOC_Os11g15040	Os11g0256900	SAM dependent carboxyl methyltransferase family protein.	--	--	--	--	--	--	1.88471	9.30894e-05	Up	30.525	61.4714	57.8689	214.302	186.387	149.352
LOC_Os11g15700	--	--	--	--	--	--	--	--	2.01805	9.30894e-05	Up	2.06027	1.57108	1.65521	8.27541	5.96951	6.90118
LOC_Os11g16260	Os11g0264000	Cupredoxin domain containing protein.	--	--	LAC22	LACCASE 22	OsLAC22	laccase 22	Inf	9.30894e-05	Up	0	0	0	0.0689366	5.81754	0
LOC_Os11g16510	None	--	--	--	--	--	--	--	3.24106	0.00611137	Up	0.133265	0.128806	0	0.455193	1.05495	0.444992
LOC_Os11g17799	Os11g0280600	Hypothetical protein.	--	--	--	--	--	--	1.16437	9.30894e-05	Up	0.604989	0.901168	1.26532	2.89827	1.55304	1.68647
LOC_Os11g17954	Os11g0282700	Homeodomain-like containing protein.	--	--	MSL38	MYB/SANT-LIKE 38	OsMSL38	Myb/SANT-LIKE 38	Inf	9.30894e-05	Up	0	0	0	0.610006	0.813565	0.698862
LOC_Os11g19840	Os11g0303600	Similar to Herbicide safener binding protein.	--	--	--	--	OMT	O-methyltransferase	2.07569	9.30894e-05	Up	0.249201	0	0.473949	1.31699	1.11418	0.577319
LOC_Os11g22449	Os11g0417800	Non-protein coding transcript.	--	--	--	--	--	--	1.62386	9.30894e-05	Up	0.701179	2.61514	1.474	4.54703	4.93051	5.14806
LOC_Os11g24510	Os11g0432900	Peptidase S10, serine carboxypeptidase family protein.	--	--	SCP56	SERINE CARBOXYPEPTIDASE 56	OsSCP56	Serine carboxypeptidase 56	1.81472	9.30894e-05	Up	3.80775	7.95484	6.68703	22.1757	19.1792	22.6169
LOC_Os11g24790	Os11g0435400	Conserved hypothetical protein.	--	--	--	--	--	--	1.33041	9.30894e-05	Up	0.482119	0.463685	0.969032	2.10063	1.67713	0.979104
LOC_Os11g24800	Os11g0435500	Similar to alkaline alpha galactosidase 3.	--	--	--	--	--	--	1.72053	9.30894e-05	Up	0.462208	0.366478	0.427594	1.87747	1.04486	1.16382
LOC_Os11g25090	Os11g0438000	Hypothetical conserved gene.	--	--	--	--	--	--	Inf	0.00221221	Up	0	0	0	0	10.1153	0
LOC_Os11g25110	None	--	--	--	--	--	--	--	Inf	9.30894e-05	Up	0	0	0	0.146468	1.30618	1.72966
LOC_Os11g25470	None	--	--	--	--	--	--	--	Inf	9.30894e-05	Up	0.0752603	0	0	1.39749	0.397301	0.86345
LOC_Os11g25780	Os11g0444700	Octicosapeptide/Phox/Bem1p domain containing protein.	--	--	--	--	OsPB1, PB1	PB1 domain-containing protein	1.04082	9.30894e-05	Up	97.7167	178.637	120.133	298.894	275.681	231.996
LOC_Os11g26570	Os11g0451700	Similar to Dehydrin DHN1 (M3) (RAB-17 protein).	--	--	DHN6	DEHYDRIN 6	OsLEA25, LEA25, OsEnS-143, OsRAB21, RAB21	late embryogenesis abundant protein 25, endosperm-specific gene 143	Inf	9.30894e-05	Up	0	0	0	0	1.31201	0
LOC_Os11g26790	Os11g0454300	Similar to Water-stress inducible protein RAB21.	--	--	RAB16A	RESPONSIVE TO ABA GENE 16A	Rab16A, rab21, RAB21, OsRab21, OsRAB21, OsRab16A, OsLEA29, rab16A, OsRAB16A	RAB(responsive to ABA) gene 16A, RAB gene 16A, late embryogenesis abundant protein 29, responsive to ABA protein 21	4.74047	0.00418232	Up	0	0	0.207996	0.291346	5.23055	0
LOC_Os11g28530	Os11g0474800	Similar to Isoform 2 of Stemar-13-ene synthase.	--	--	KS8	ENT-KAURENE SYNTHASE 8	OsKS8, KS8, KSL8, OsKSL8, DTC2, OsDTC2, OsDTC2/OsKS8, OsTPS32	rice ent-kaurene synthase8, Ent-kaurene synthase 8, Stemar-13-ene synthase, Stemarene synthase, syn-Stemarene synthase, Ent-kaurene synthase-like 8, Diterpene cyclase 2, terpene synthase 32	3.13476	9.30894e-05	Up	0.152864	0.689944	0.30934	3.17769	4.73608	2.20599
LOC_Os11g28540	None	--	--	--	--	--	--	--	2.85665	0.00126277	Up	0.102665	0.198146	0	1.19928	0.315887	0.634264
LOC_Os11g29210	Os11g0482200	Pathogenic type III effector avirulence factor Avr cleavage site domain containing protein.	--	--	--	--	--	--	1.62753	9.30894e-05	Up	1.67702	1.72309	3.0543	5.34473	7.65553	7.12215
LOC_Os11g29710	Os11g0488900	Similar to MYND finger family protein, expressed.	--	--	--	--	OsFbox600, Os_F0472	F-box protein 600	2.33955	9.30894e-05	Up	1.78736	1.34226	2.18282	6.04732	12.5703	7.99008
LOC_Os11g29810	Os11g0490300	Hypothetical conserved gene.	--	--	--	--	--	--	1.54785	9.30894e-05	Up	1.59173	0.741808	0.210129	2.51269	2.99197	1.82748
LOC_Os11g30360	Os11g0496500	Similar to AT.I.24-5 protein (Fragment).	--	--	--	--	--	--	Inf	9.30894e-05	Up	0	0	0	0.819025	0	0.320712
LOC_Os11g31060	Os11g0506800	Similar to BAG domain containing protein.	--	--	BAG5	BCL-2-ASSOCIATED ATHANOGENE 5	OsBAG5	Bcl-2-associated athanogene 5	2.147	9.30894e-05	Up	0.172135	0.0551877	0.199924	0.44449	1.20925	0.216436
LOC_Os11g31190	Os11g0508600	Sugar transporter, TAL effector-mediated susceptibility to bacterial pathogen	11N3, OsSWEET14, Os11N3, Os-11N3, Xa41(t)	11N3, Xanthomonas oryzae pv. oryzae resistance 41	11N3	11N3	OsSWEET14, SWEET14, Os11N3, Os-11N3, Xa41(t), xa41, Os11N3/SWEET14	Xanthomonas oryzae pv. oryzae resistance 41	2.06224	9.30894e-05	Up	2.50955	4.1752	3.40217	19.1464	7.46047	14.476
LOC_Os11g31420	Os11g0513000	Hypothetical conserved gene.	--	--	--	--	--	--	2.02748	9.30894e-05	Up	0.634938	0.638147	1.57549	3.34407	4.42172	3.75157
LOC_Os11g31430	Os11g0513500	Conserved hypothetical protein.	--	--	--	--	--	--	1.36144	9.30894e-05	Up	1.4476	1.20154	1.0072	2.73037	2.85347	3.44434
LOC_Os11g31450	Os11g0513700	Protein kinase-like domain containing protein.	--	--	--	--	--	--	2.81004	9.30894e-05	Up	1.03386	0.331299	0.899711	3.69568	6.94648	5.0855
LOC_Os11g31470	Os11g0513900	Conserved hypothetical protein.	--	--	--	--	--	--	3.06421	9.30894e-05	Up	1.79072	1.53544	2.92775	13.7234	21.9582	16.3124
LOC_Os11g31480	Os11g0514000	Resistance to Rice stripe virus (RSV), Protection of plant growth from heat stress, (Nipponbare: RSV-susceptible)	stvb-j, Stvb-i, ST07i	--	STVB	STRIPE DISEASE RESISTANCE B	Stvb(St2), St2, Stvb, Stv2	Stripe disease resistance, Stripe disease resistance-b, Stripe disease resistance-2, STRIPE DISEASE RESISTANCE	2.12876	9.30894e-05	Up	0.12644	0.0582899	0.244423	0.698727	0.656982	0.499083
LOC_Os11g31530	Os11g0514400	Similar to BRASSINOSTEROID INSENSITIVE 1-associated receptor kinase 1.	--	--	--	--	OsBDG1, BDG1	OsBUL1 DOWNSTREAM GENE1, OsBUL1 DOWNSTREAM GENE 1, BUL1 DOWNSTREAM GENE1, BUL1 DOWNSTREAM GENE 1	4.59016	9.30894e-05	Up	0.221949	1.93217	1.77705	18.8312	61.9008	15.0614
LOC_Os11g31540	Os11g0514500	Sorghum bicolor leucine-rich repeat-containing extracellular glycoprotein precursor.	--	--	--	--	--	--	Inf	9.30894e-05	Up	0	0	0	23.0062	144.215	10.2268
LOC_Os11g31680	Os11g0516800	Hypothetical protein.	--	--	--	--	--	--	1.03908	9.30894e-05	Up	0.105162	0.109669	0.205038	0.121937	0.379766	0.361527
LOC_Os11g31690	Os11g0517200	Hypothetical conserved gene.	--	--	--	--	--	--	3.56416	9.30894e-05	Up	0.0319842	0.0461156	0.364345	1.16035	2.76582	1.32554
LOC_Os11g31700	Os11g0517400	Conserved hypothetical protein.	--	--	--	--	--	--	2.07005	9.30894e-05	Up	2.11733	1.32005	3.33023	6.79265	11.5778	10.2651
LOC_Os11g31705	Os11g0517800	Conserved hypothetical protein.	--	--	--	--	--	--	2.19913	0.00389173	Up	0.0439627	0.0475568	0.125263	0.335097	0.28951	0.310733
LOC_Os11g31770	Os11g0518900	Conserved hypothetical protein.	--	--	--	--	--	--	1.14104	9.30894e-05	Up	14.7032	12.3182	15.2323	28.4572	32.4545	33.194
LOC_Os11g33030	Os11g0535600	Conserved hypothetical protein.	--	--	--	--	--	--	1.00289	9.30894e-05	Up	2.65659	2.64707	3.70495	5.60757	6.93133	5.31681
LOC_Os11g33394	Os11g0540600	Protein of unknown function DUF247, plant family protein.	--	--	--	--	--	--	2.20258	9.30894e-05	Up	0.88913	1.3966	1.40005	5.17479	5.51059	6.0052
LOC_Os11g33970	Os11g0541600	Protein of unknown function DUF247, plant domain containing protein.	--	--	--	--	--	--	1.15283	9.30894e-05	Up	1.9267	2.87241	3.29567	7.72411	3.14693	6.92269
LOC_Os11g34660	None	--	--	--	--	--	--	--	1.23554	9.30894e-05	Up	0.695667	0.777292	1.06694	1.73936	1.30074	2.88038
LOC_Os11g34920	Os11g0550500	Similar to LZ-NBS-LRR class RGA.	--	--	--	--	--	--	1.36969	9.30894e-05	Up	2.1641	3.37669	3.38199	8.24242	6.60325	7.96331
LOC_Os11g35330	Os11g0557500	Protein kinase, core domain containing protein.	--	--	--	--	OsLysM-RLK7, OsLYK6	LysM receptor-like kinase 7, LysM-type receptor-like kinase6	1.03522	9.30894e-05	Up	0.474074	0.275796	0.378862	0.37409	1.12813	0.786968
LOC_Os11g35450	Os11g0558900	Leucine-rich repeat, N-terminal domain containing protein.	--	--	--	--	--	--	1.6889	9.30894e-05	Up	0.364655	0.877282	0.321098	1.96675	1.32231	1.71367
LOC_Os11g35540	Os11g0559600	Conserved hypothetical protein.	--	--	--	--	--	--	4.04961	9.30894e-05	Up	0.0269781	0.172808	0.0511693	3.31223	0.528897	0.253784
LOC_Os11g35890	Os11g0565920	Leucine-rich repeat domain containing protein.	--	--	--	--	--	--	1.26747	9.30894e-05	Up	0.511807	1.49392	1.27312	2.88497	2.08536	2.84379
LOC_Os11g36000	Os11g0567800	Leucine-rich repeat-containing N-terminal, type 2 domain containing protein.	--	--	--	--	--	--	1.25519	9.30894e-05	Up	0.719317	0.870704	0.720681	1.9201	1.25135	2.283
LOC_Os11g36100	None	--	--	--	--	--	--	--	Inf	9.30894e-05	Up	0	0	0	0	1.72744	0.58685
LOC_Os11g36150	Os11g0569500	Similar to Receptor kinase-like protein.	--	--	--	--	--	--	1.29542	9.30894e-05	Up	0.217411	0.544546	0.397538	1.00565	0.92012	0.890855
LOC_Os11g36170	Os11g0569701	--	--	--	--	--	--	--	Inf	9.30894e-05	Up	0	0	0	1.89088	1.71377	1.26506
LOC_Os11g36180	Os11g0569733	Receptor kinase-like protein, Bacterial leaf blight resistance, Disease resistance	XA21, Xa21	XANTHOMONAS ORYZAE PV. ORYZAE RESISTANCE 21	--	--	--	--	Inf	9.30894e-05	Up	0	0	0	5.11981	4.3042	6.82881
LOC_Os11g36400	Os11g0572200	Exo70 exocyst complex subunit family protein.	--	--	EXO70FX8	EXOCYST SUBUNIT EXO70 FAMILY PROTEIN FX8	OsEXO70FX8, OsExo70FX8, OrysaFX8_Exo70	exocyst subunit EXO70 family protein FX8	1.11621	9.30894e-05	Up	0.277082	0.252359	0.553817	0.634993	0.947493	0.741807
LOC_Os11g37210	Os11g0582000	Hypothetical conserved gene.	--	--	--	--	--	--	5.31058	9.30894e-05	Up	0.191888	0.295884	0.073219	3.54155	17.7719	0.909025
LOC_Os11g37700	Os11g0587600	Similar to PDR-like ABC transporter.	--	--	PDR3	PLEIOTROPIC DRUG RESISTANCE 3	OsABCG48, OsPDR3	ABC transporter superfamily ABCG subgroup member 48, pleiotropic drug resistance 3	5.30447	9.30894e-05	Up	0.0514589	0	0.379315	4.03839	11.5275	1.30597
LOC_Os11g37910	None	--	--	--	--	--	--	--	Inf	0.000181619	Up	0	0	0	0.298108	1.06304	0.293425
LOC_Os11g37920	Os11g0591550	ThiJ/PfpI domain containing protein.	--	--	--	--	OsDJ-1F, DJ-1F	DJ-1/PfpI domain containing protein F, DJ-1 protein F	1.13093	0.00305251	Up	0.272549	0.0374503	0.259011	0.41475	0.393194	0.422281
LOC_Os11g37950	Os11g0592000	Similar to Barwin.	--	--	PR4C	PATHOGENESIS-RELATED GENE 4C	OsPR4c	pathogenesis-related protein 4c, PR protein 4c	5.00838	9.30894e-05	Up	0.845546	0.48152	2.49313	14.7472	92.5027	14.6024
LOC_Os11g37960	Os11g0592100	Similar to Barwin.	--	--	PR4B	PATHOGENESIS-RELATED GENE 4B	OsPR4b, OsPR-4b	pathogenesis-related protein 4b, PR protein 4b	3.26206	9.30894e-05	Up	5.79406	4.34987	8.41881	31.399	72.4953	72.4996
LOC_Os11g37970	Os11g0592200	Similar to Chitin-binding allergen Bra r 2 (Fragments).	--	--	PR4	PATHOGENESIS-RELATED GENE 4	OsPR4, OsPR4a, PR4a, OsPR-4	pathogenesis-related gene 4, pathogenesis-related type 4, pathogenesis-related protein 4a, PR protein 4a	4.01348	9.30894e-05	Up	0.90081	0.638057	0.172612	1.75632	23.9229	1.65884
LOC_Os11g38160	Os11g0594000	Sugar/inositol transporter domain containing protein.	--	--	--	--	--	--	3.51286	9.30894e-05	Up	0.0463332	0.16334	0.029331	0.881831	0.989911	0.829427
LOC_Os11g38500	Os11g0598000	Similar to F-box domain containing protein, expressed.	--	--	--	--	OsFbox624, Os_F0226	F-box protein 624	2.65636	0.00448167	Up	0.178772	0.0688964	0.0170447	0.746405	0.282735	0.45703
LOC_Os11g38790	Os11g0600600	Hypothetical conserved gene.	--	--	--	--	--	--	2.34283	9.30894e-05	Up	4.31061	4.79199	7.26521	27.0438	33.8746	21.891
LOC_Os11g38810	Os11g0600900	Similar to Mannose-6-phosphate isomerase (ManA).	--	--	--	--	--	--	1.38004	9.30894e-05	Up	0.581755	0.709709	0.817922	2.04127	1.96147	1.4245
LOC_Os11g39220	Os11g0605500	Acyl-CoA oxidase.	--	--	--	--	ACX2, OsACX2	acyl-CoA oxidase 2	1.58857	9.30894e-05	Up	9.28168	10.5058	10.3093	29.0227	36.5451	24.3098
LOC_Os11g39290	Os11g0606200	Similar to Leucine Rich Repeat family protein, expressed.	--	--	--	--	--	--	1.47604	9.30894e-05	Up	0.270661	0.0700255	0.444381	1.04687	0.530039	0.577972
LOC_Os11g39680	Os11g0611100	Hypothetical conserved gene.	--	--	--	--	--	--	1.11027	0.00320526	Up	0.382158	0.737306	0.27393	1.34776	0.671833	0.95264
LOC_Os11g39710	None	--	--	--	--	--	--	--	1.2315	0.0172391	Up	0.415773	0	0.098909	0.176338	0.524958	0.490922
LOC_Os11g39940	None	--	--	--	--	--	--	--	Inf	9.30894e-05	Up	0	0	0	12.5012	10.807	12.0122
LOC_Os11g40130	Os11g0615600	Conserved hypothetical protein.	--	--	--	--	--	--	1.59757	9.30894e-05	Up	0.543542	0.12456	0.911268	1.12909	1.86418	1.73583
LOC_Os11g40150	Os11g0615800	DNA repair protein RAD51, Homologous pairing	RAD51A1, OsRAD51A1	DNA REPAIR PROTEIN RAD51A, DNA repair protein RAD51A1	RAD51A1	DNA REPAIR PROTEIN RAD51A	OsRAD51A1	DNA repair protein RAD51A1	1.18661	9.30894e-05	Up	0.965332	1.11458	0.647985	1.56252	2.04467	2.85128
LOC_Os11g40570	Os11g0621000	Protein of unknown function DUF716 family protein.	--	--	--	--	--	--	1.05385	9.30894e-05	Up	4.63037	4.60345	4.51977	9.8299	10.4542	8.047
LOC_Os11g40590	Os11g0621300	Protein of unknown function DUF1399 family protein.	--	--	--	--	--	--	1.07753	9.30894e-05	Up	5.41421	5.44986	4.60382	9.55558	13.9768	8.74217
LOC_Os11g40890	None	--	--	--	--	--	--	--	1.08193	9.30894e-05	Up	0.220621	0.803498	0.561898	1.83051	0.601437	0.885334
LOC_Os11g40930	Os11g0625700	Hypothetical protein.	--	--	--	--	--	--	1.03233	0.000269076	Up	0.922634	1.78432	0.817768	2.21798	1.93547	2.98243
LOC_Os11g40970	Os11g0625900	Protein kinase, core domain containing protein.	--	--	--	--	--	Leucine-rich repeat receptor-like kinase	2.77202	9.30894e-05	Up	1.24777	2.48901	1.72568	14.2157	7.89225	14.8044
LOC_Os11g41020	None	--	--	--	--	--	--	--	Inf	0.000181619	Up	0	0	0	0.296802	0.40077	0.145185
LOC_Os11g41380	Os11g0632000	--	--	--	--	--	--	--	1.14867	9.30894e-05	Up	0.700107	1.03893	0.67922	1.89995	1.72383	1.67765
LOC_Os11g41410	Os11g0632200	Myb/SANT-like domain domain containing protein.	--	--	--	--	--	--	2.87986	9.30894e-05	Up	0.595154	0.511211	0.646622	5.04443	4.31194	3.38925
LOC_Os11g41770	Os11g0636050	Hypothetical protein.	--	--	--	--	--	--	Inf	9.30894e-05	Up	0	0	0	0.642041	0.285518	0.198399
LOC_Os11g42030	Os11g0639300	Protein of unknown function DUF594 family protein.	--	--	--	--	--	--	1.20068	9.30894e-05	Up	0.97287	0.739714	0.740373	2.24336	1.63303	1.69026
LOC_Os11g42200	Os11g0641500	Cupredoxin domain containing protein.	--	--	LAC23	LACCASE 23	OsLAC23	laccase 23	10.4357	0.00669495	Up	0	0	0.0375281	3.49348	47.1291	0.992865
LOC_Os11g42370	Os11g0643100	Transferase family protein.	--	--	TBT2	TRYPTAMINE BENZOYL TRANSFERASE 2	Os-TBT2, OsTBT2	tryptamine benzoyl transferase 2	Inf	9.30894e-05	Up	0	0	0	0	8.46769	0
LOC_Os11g42850	Os11g0648400	Protein of unknown function DUF3615 domain containing protein.	--	--	--	--	--	--	1.84962	9.30894e-05	Up	0.668567	0.244011	0.19732	0.804179	0.755588	2.39373
LOC_Os11g42970	Os11g0649700	Uncharacterised protein family UPF0497, trans-membrane plant subgroup domain containing protein.	--	--	--	--	--	--	1.50902	9.30894e-05	Up	13.8973	18.894	15.1991	51.8822	35.2986	47.853
LOC_Os11g43700	Os11g0657900	Similar to NB-ARC domain containing protein.	--	--	--	--	--	--	2.12195	9.30894e-05	Up	0.181169	0.370805	0.545193	1.73587	1.59028	1.40008
LOC_Os11g43990	Os11g0661800	Concanavalin A-like lectin/glucanase domain containing protein.	--	--	--	--	--	--	1.35679	9.30894e-05	Up	15.1886	11.588	10.0203	36.3213	29.6295	27.075
LOC_Os11g44430	Os11g0666200	Similar to Protein kinase domain containing protein.	--	--	RLCK345	RECEPTOR-LIKE CYTOPLASMIC KINASE 345	OsRLCK345	Receptor-like Cytoplasmic Kinase 345	2.27144	9.30894e-05	Up	5.01991	2.49342	5.41515	21.3826	23.9506	16.3235
LOC_Os11g44600	Os11g0668300	Hypothetical conserved gene.	--	--	--	--	--	--	1.94608	9.30894e-05	Up	0.406873	0.195558	0.128736	1.22025	0.726342	0.830204
LOC_Os11g44630	Os11g0668650	Calmodulin binding protein-like family protein.	--	--	--	--	--	--	2.89361	9.30894e-05	Up	2.19562	2.77116	2.2886	20.722	17.5411	15.2322
LOC_Os11g44700	Os11g0669300	--	--	--	--	--	--	--	2.16455	9.30894e-05	Up	0.201521	0.692929	0.397443	2.79212	1.5679	1.41504
LOC_Os11g44750	Os11g0670100	Serine-threonine/tyrosine-protein kinase domain containing protein.	--	--	--	--	--	--	3.25429	9.30894e-05	Up	0.0922393	0.089609	0.0597827	1.13625	0.639105	0.559417
LOC_Os11g44860	Os11g0671950	Similar to Protein kinase domain containing protein, expressed.	--	--	RLCK351	RECEPTOR-LIKE CYTOPLASMIC KINASE 351	OsRLCK351	Receptor-like Cytoplasmic Kinase 351	2.54392	9.30894e-05	Up	0.535752	0.400612	0.254338	1.41127	2.66554	2.84597
LOC_Os11g44870	Os11g0672300	Similar to Protein kinase domain containing protein, expressed.	--	--	--	--	--	--	1.16802	9.30894e-05	Up	40.6064	58.7276	58.4711	124.213	115.313	111.865
LOC_Os11g45050	Os11g0674400	Similar to NB-ARC domain containing protein, expressed.	--	--	--	--	--	--	1.21499	9.30894e-05	Up	0.252154	0.392052	0.0521756	0.846554	0.595626	0.435609
LOC_Os11g45130	Os11g0676500	Hypothetical conserved gene.	--	--	--	--	--	--	1.56305	9.30894e-05	Up	0.462547	0.929959	0.771642	2.20251	1.78953	2.33651
LOC_Os11g45190	Os11g0677101	Similar to NB-ARC domain containing protein.	--	--	--	--	--	--	3.34852	9.30894e-05	Up	0.0138921	0.303599	0.0197538	2.18275	1.41246	0.234025
LOC_Os11g45400	Os11g0679700	Glycerol-3-phosphate acyltransferase, Anther development, Pollen formation	OsGPAT3	Glycerol-3-Phosphate Acyltransferase 3	GPAT3	GLYCEROL-3-PHOSPHATE ACYLTRANSFERASE 3	OsGPAT3	Glycerol-3-Phosphate Acyltransferase 3	1.73822	0.00389173	Up	0.16899	0	0.0583509	0.0594683	0.674435	0.0144741
LOC_Os11g45710	Os11g0683500	Hypothetical conserved gene.	--	--	BGLU36	BETA-GLUCOSIDASE 36	Os11bglu36, Os11Bglu36, SFR2, sfr2	beta-glucosidase 36, SENSITIVE TO FREEZING2	1.60464	9.30894e-05	Up	0.607299	1.47024	0.676853	2.97052	2.27996	3.10093
LOC_Os11g45920	Os11g0686250	DNA-binding WRKY domain containing protein.	--	--	WRKY63	WRKY GENE 63	OsWRKY63	--	1.05906	9.30894e-05	Up	1.23825	1.82774	1.28341	2.8016	2.70707	3.45825
LOC_Os11g46880	Os11g0691300	Similar to Protein kinase.	--	--	--	--	--	--	2.6036	9.30894e-05	Up	0.166637	1.22812	0.790921	5.69651	2.12138	5.33605
LOC_Os11g47460	Os11g0700500	Similar to Snapdragon myb protein 305 homolog.	--	--	--	--	--	--	2.52128	9.30894e-05	Up	2.40298	3.93555	2.69221	21.3659	10.6561	19.3033
LOC_Os11g47500	Os11g0700900	Glycoside hydrolase, subgroup, catalytic core domain containing protein.	--	--	--	--	C10923	--	3.40914	9.30894e-05	Up	0.1179	0	0.487455	1.90907	3.52253	0.931089
LOC_Os11g47630	Os11g0702400	Zinc finger, C2H2-type domain containing protein.	--	--	--	--	--	--	3.43591	9.30894e-05	Up	0.613843	0.465072	1.3399	11.9789	6.47393	7.40438
LOC_Os11g47809	Os11g0704500	Metallothionein-like protein type 1.	--	--	MTI1A	METALLOTHIONEIN I-1A	MT1a, OsMT1a, OsMT1e, OsMT-I-1a, OsMT1e-P, MTa, rgMT, OsMT-1, rgMT-1	Metallothionein 1e, type 1 metallothionein e, rice genomic metallothionein-like gene, metallothionein-like gene-1, rice genomic metallothionein-like gene-1, Metallothionein-like protein 1	1.28626	9.30894e-05	Up	465.504	469.697	475.911	897.846	1552.06	954.712
LOC_Os11g47910	None	--	--	--	--	--	--	--	3.52353	0.0007743	Up	0	0.163477	0	0.575968	0.776223	0.512749
LOC_Os12g01480	Os12g0105500	Similar to Phosphatidate cytidylyltransferase family protein, expressed.	--	--	--	--	--	--	1.06303	9.30894e-05	Up	6.1258	6.52251	6.6514	12.9079	12.0141	15.5812
LOC_Os12g01490	Os12g0105600	Similar to Phosphate starvation regulator protein (Regulatory protein of P- starvation acclimation response Psr1).	--	--	--	--	--	--	2.03357	9.30894e-05	Up	2.77797	4.74355	4.10983	15.0421	15.5814	15.7966
LOC_Os12g01830	Os12g0109200	Similar to Ca(2+)-dependent nuclease.	--	--	--	--	--	--	1.70176	0.000269076	Up	0.302804	0.315712	0.648215	1.68767	0.908687	1.5252
LOC_Os12g02040	Os12g0111600	Hypoxia induced protein conserved region family protein.	--	--	--	--	OsHIGD5, HIGD5	Hypoxia-Induced Gene Domain 5, Hypoxia-Induced Gene Domain Protein 5	1.88134	9.30894e-05	Up	2.42514	1.84937	1.92603	8.63111	8.31547	5.61019
LOC_Os12g02060	Os12g0111800	Similar to Class III peroxidase 136.	--	--	--	--	--	--	1.15493	0.010044	Up	0.626197	0.120739	0.239101	0.324596	1.21069	0.633368
LOC_Os12g02640	Os12g0119000	Cytochrome P450 family protein.	--	--	CYP714C2	P-450 714C2	CYP714C2	Cytochrome P450 714C2	1.53565	9.30894e-05	Up	2.24614	2.4835	2.03939	6.20448	5.55117	6.99905
LOC_Os12g02790	None	--	--	--	--	--	--	--	1.70012	0.00919478	Up	0.0524649	0.101271	0.301138	0.510819	0.55349	0.399039
LOC_Os12g03040	Os12g0123700	NAC domain containing transcription factor, Abiotic and biotic stress response	NAC131, ONAC131	NAC DOMAIN-CONTAINING PROTEIN 131, NAC domain-containing protein 131	NAC131	NAC DOMAIN-CONTAINING PROTEIN 131	ONAC131	NAC domain-containing protein 131	1.12791	9.30894e-05	Up	0.586195	0.19281	0.439444	1.26893	0.744943	0.610433
LOC_Os12g03050	Os12g0123800	No apical meristem (NAM) protein domain containing protein.	--	--	ONAC300	NAC DOMAIN-CONTAINING PROTEIN 300	ONAC077, NAC77, NAC300, ONAC132, NAC132, DLN250, OsDLN250	NAC domain-containing protein 30, NAC domain-containing protein 77, NAC domain-containing protein 132, DLN repressor 250, DLN motif protein 250	2.19208	9.30894e-05	Up	0.472965	0.673249	0.557285	1.96012	4.61836	1.1239
LOC_Os12g03170	Os12g0125200	Conserved hypothetical protein.	--	--	--	--	--	--	1.5372	9.30894e-05	Up	1.0523	0.845586	0.502462	3.19722	1.38727	2.28787
LOC_Os12g03370	Os12g0127200	Harpin-induced 1 domain containing protein.	--	--	--	--	--	--	2.27176	9.30894e-05	Up	1.95944	0.930928	2.66636	5.9138	10.8269	9.81385
LOC_Os12g03650	Os12g0130300	Similar to Resistance protein candidate (Fragment).	--	--	--	--	--	--	1.95435	9.30894e-05	Up	0.428489	0.30051	0.329648	1.65763	1.29118	1.10099
LOC_Os12g03730	Os12g0131200	Similar to zinc finger (DHHC type) family protein.	--	--	--	--	--	--	1.28008	0.00182043	Up	0.0573734	0.220623	0.122553	0.360835	0.264458	0.337759
LOC_Os12g03740	Os12g0131400	Hypothetical conserved gene.	--	--	--	--	OsFbox640, Os_F0395	F-box protein 640	2.08126	9.30894e-05	Up	1.77957	2.05039	2.14615	8.57588	9.04788	7.17215
LOC_Os12g04204	Os12g0136500	Non-protein coding transcript.	--	--	--	--	--	--	1.33246	9.30894e-05	Up	397.129	462.625	353.28	1211.44	1009.59	793.032
LOC_Os12g04360	Os12g0138050	Similar to EF hand family protein, expressed.	--	--	--	--	--	--	1.17858	9.30894e-05	Up	8.85284	5.83096	6.00431	14.4932	20.3744	11.3896
LOC_Os12g05370	Os12g0149100	Similar to Zinc finger, C3HC4 type family protein, expressed.	--	--	--	--	--	--	1.05492	0.000269076	Up	1.4296	0.211923	0.384512	1.13912	1.44938	1.56221
LOC_Os12g05420	Os12g0149900	IQ calmodulin-binding region domain containing protein.	--	--	--	--	--	--	1.41848	9.30894e-05	Up	10.236	10.3816	11.0683	28.4249	27.04	28.5815
LOC_Os12g05655	Os12g0152750	Hypothetical gene.	--	--	--	--	--	--	1.01821	0.000439716	Up	1.36153	1.3054	1.13335	2.4221	2.52152	2.66616
LOC_Os12g05680	Os12g0152900	bZIP transcription factor, bZIP-1 domain containing protein.	--	--	BZIP83	b-ZIP TRANSCRIPTION FACTOR 83	OsbZIP83	b-ZIP transcription factor 83	2.24022	9.30894e-05	Up	1.59475	1.55718	2.47442	10.4616	7.83379	8.39541
LOC_Os12g05840	Os12g0154700	Germin-like protein 12-1, Disease resistance	GLP12-1, OsGLP12-1	GERMIN-LIKE PROTEIN 12-1, Germin-like protein 12-1	GLP12-1	GERMIN-LIKE PROTEIN 12-1	OsGLP12-1	Germin-like protein 12-1	Inf	9.30894e-05	Up	0	0	0	0.253471	0.819005	0.353149
LOC_Os12g05860	Os12g0154800	Germin-like protein 12-2, Disease resistance	GLP12-2, OsGLP12-2	GERMIN-LIKE PROTEIN 12-2, Germin-like protein 12-2	GLP12-2	GERMIN-LIKE PROTEIN 12-2	OsGLP12-2	Germin-like protein 12-2	Inf	9.30894e-05	Up	0	0	0	0.115947	0.244688	0.414712
LOC_Os12g05890	Os12g0155100	Protein of unknown function DUF3049 domain containing protein.	--	--	--	--	--	--	1.18392	9.30894e-05	Up	7.70903	5.39948	9.32543	14.902	17.9755	17.5262
LOC_Os12g05990	Os12g0156100	Similar to NAC-domain containing protein 90 (ANAC090).	--	--	NAC134	NAC DOMAIN-CONTAINING PROTEIN 134	ONAC134	NAC domain-containing protein 134	1.87393	9.30894e-05	Up	0.681968	0.632036	1.27366	3.2562	3.26112	2.86253
LOC_Os12g06180	Os12g0158600	TB2/DP1 and HVA22 related protein family protein.	--	--	--	--	--	--	3.02778	9.30894e-05	Up	0.375119	0.200909	0.636578	2.26852	6.8496	1.10661
LOC_Os12g06410	Os12g0161100	Zinc finger, RING/FYVE/PHD-type domain containing protein.	--	--	--	--	OsPUB37	plant U-box-containing protein 37, U-box protein 37	1.16664	9.30894e-05	Up	0.95823	0.803935	0.654455	1.59548	2.05007	1.71685
LOC_Os12g06440	Os12g0161500	Conserved hypothetical protein.	--	--	--	--	--	--	1.05302	0.000269076	Up	0.263673	0.154248	0.152281	0.399136	0.563597	0.205024
LOC_Os12g07310	Os12g0170800	Similar to Citrate binding protein precursor.	--	--	--	--	--	--	2.31197	9.30894e-05	Up	1.76838	1.29482	4.82167	12.4306	12.5542	13.7622
LOC_Os12g07440	Os12g0172400	Hypothetical conserved gene.	--	--	--	--	--	--	1.23399	9.30894e-05	Up	0.44226	0.472903	0.210361	0.952524	1.03582	0.62642
LOC_Os12g07640	Os12g0175400	Similar to OSMYB2.	--	--	DLN254	DLN REPRESSOR 254	R2R3-MYB, OsDLN254	DLN repressor 254, DLN motif protein 254	2.12705	9.30894e-05	Up	0.251367	0.241919	0.50222	1.60806	1.45714	1.23443
LOC_Os12g08564	Os12g0186600	Conserved hypothetical protein.	--	--	--	--	--	--	1.64947	9.30894e-05	Up	0.710505	1.0272	0.751901	3.07027	2.6243	2.02458
LOC_Os12g08850	Os12g0190400	Similar to NifS-like protein.	--	--	--	--	--	--	Inf	9.30894e-05	Up	0	0	0	0.0255774	0.812434	0
LOC_Os12g09620	Os12g0198000	Protein of unknown function DUF538 family protein.	--	--	--	--	--	--	1.25999	9.30894e-05	Up	10.6449	8.55185	12.4207	21.467	31.2974	22.121
LOC_Os12g09790	Os12g0199800	Similar to Cyt-P450 monooxygenase.	--	--	CYP76M13	P-450 76M13	CYP76M13	Cytochrome P450 76M13	Inf	9.30894e-05	Up	0	0	0	0.253845	5.14892	0
LOC_Os12g10140	Os12g0202700	Similar to N-methyltransferase.	--	--	--	--	--	--	Inf	9.30894e-05	Up	0	0	0	0.707985	3.65323	0
LOC_Os12g10170	None	--	--	--	--	--	--	--	Inf	9.30894e-05	Up	0	0	0	0.988607	2.45334	0
LOC_Os12g10660	Os12g0209200	Similar to CONSTANS-LIKE a.	--	--	--	--	OsBBX30, BBX30	B-box-containing protein 30	1.82386	9.30894e-05	Up	2.547	0.818947	2.34381	6.9284	6.71631	6.31463
LOC_Os12g10810	Os12g0211000	Conserved hypothetical protein.	--	--	--	--	--	--	1.18816	0.0248824	Up	0.111534	0.107311	0.212109	0.389011	0.0979523	0.4842
LOC_Os12g11370	Os12g0215950	Similar to Leucine Rich Repeat family protein, expressed.	--	--	--	--	--	--	1.20418	9.30894e-05	Up	1.92148	3.74211	3.38618	9.18253	4.98431	6.41054
LOC_Os12g12090	Os12g0222300	Conserved hypothetical protein.	--	--	--	--	--	--	3.57206	9.30894e-05	Up	7.52499	11.2033	10.7026	103.438	115.533	127.478
LOC_Os12g12140	None	--	--	--	--	--	--	--	1.32917	9.30894e-05	Up	24.9099	21.2494	19.612	58.1701	59.4605	45.6254
LOC_Os12g13800	Os12g0240900	Naringenin 7-O-methyltransferase, Biosynthesis of flavonoid phytoalexin sakuranetin	NOMT, OsNOMT, COMTL3, OsCOMTL3	NARINGENIN 7-O-METHYLTRANSFERASE, naringenin 7-O-methyltransferase, CAFFEIC ACID 3-O-METHYLTRANSFERASE LIKE 3	NOMT	NARINGENIN 7-O-METHYLTRANSFERASE	OsNOMT, COMTL3, OsCOMTL3	naringenin 7-O-methyltransferase, CAFFEIC ACID 3-O-METHYLTRANSFERASE LIKE 3	Inf	9.30894e-05	Up	0	0	0	0.330184	1.83237	0
LOC_Os12g13890	Os12g0242100	Similar to Glycine-rich cell wall structural protein 1 precursor.	--	--	--	--	--	--	2.77597	9.30894e-05	Up	1.39136	1.87348	1.45193	15.3347	7.06061	9.50635
LOC_Os12g14930	None	--	--	--	--	--	--	--	1.35512	0.0128481	Up	0	0.950399	0.337026	0.822708	0.370574	2.0783
LOC_Os12g15530	Os12g0257600	Similar to Laccase-25.	--	--	LAC28	LACCASE 28	OsLAC28	laccase 28	Inf	9.30894e-05	Up	0	0	0	0.108308	5.89993	0.0191641
LOC_Os12g15680	Os12g0258700	Cupredoxin domain containing protein.	--	--	LAC29	LACCASE 29	OsLAC29	laccase 29	Inf	9.30894e-05	Up	0	0	0	1.27367	50.5768	0.264709
LOC_Os12g16080	Os12g0261300	Conserved hypothetical protein.	--	--	--	--	--	--	3.48342	9.30894e-05	Up	0.0838446	0.0483327	0.0238512	0.713214	0.581431	0.425851
LOC_Os12g16720	Os12g0268000	Cytochrome P450 monooxygenase, Tryptamine 5-hydroxylase, Regulation of cell death and disease resistance	SL, OsSL, CYP71P1, LLM1, CYP71A1, T5H	Sekiguchi lesion, Cytochrome P450 71P1, large lesion mimic 1, tryptamine 5-hydroxylase	SL	SEKIGUCHI LESION	OsSL, sl (spl1), sl*, sl, spl1, CYP71P1, Os CYP71P1, T5H, OsT5H, CYP71A1, OsCYP71A1, OsLLM1, LLM1, LLM1/OsSL	Sekiguchi lesion, Cytochrome P450 71P1, tryptamine 5-hydroxylase, large lesion mimic 1	3.03698	9.30894e-05	Up	0.775471	1.25548	1.78212	5.55438	23.9725	1.47342
LOC_Os12g17160	Os12g0270900	Sulfotransferase family protein.	--	--	--	--	--	Sulfotransferase family protein	1.79975	9.30894e-05	Up	0.230984	0.118443	0.233955	0.461968	0.662504	0.88501
LOC_Os12g17880	Os12g0277000	Zinc finger, RING/FYVE/PHD-type domain containing protein.	--	--	--	--	OsPUB25	plant U-box-containing protein 25, U-box protein 25	1.67836	9.30894e-05	Up	3.15112	4.52332	2.75181	11.499	10.7695	10.729
LOC_Os12g19860	Os12g0295600	Similar to predicted protein.	--	--	--	--	--	--	1.90173	0.00940796	Up	0.267895	0.388411	0.19277	0	2.06182	1.08632
LOC_Os12g23280	Os12g0421000	Similar to Barley stem rust resistance protein.	--	--	--	--	--	--	1.8631	9.30894e-05	Up	0.773755	1.63029	1.3478	4.43682	4.12457	4.96612
LOC_Os12g24020	Os12g0428000	Similar to senescence-associated protein DIN1.	--	--	STR7	SULFURTRANSFERASE 7	OsStr7	Sulfurtransferase 7, Rhodanese like domain containing protein	1.98066	9.30894e-05	Up	20.0986	38.6555	26.6757	121.502	119.343	92.3773
LOC_Os12g24084	Os12g0428700	Hypothetical protein.	--	--	--	--	OsEnS-149	endosperm-specific gene 149	1.17268	0.00940796	Up	0.740584	0.986889	0.624945	2.54047	0.651987	2.04436
LOC_Os12g24320	Os12g0431100	ATPase, AAA-type, core domain containing protein.	--	--	--	AAA-ATPASE 4	--	OsAAA-ATPase4, OsAAA-ATPase 4, AAA-ATPase4	2.44106	9.30894e-05	Up	3.61473	9.96742	6.53283	40.1934	33.2764	34.6314
LOC_Os12g24490	Os12g0432600	Zinc finger, RING/FYVE/PHD-type domain containing protein.	--	--	--	--	--	--	1.26897	9.30894e-05	Up	1.54873	0.559729	0.849555	1.88064	3.47032	1.6876
LOC_Os12g24530	None	--	--	--	--	--	--	--	1.66506	0.0171061	Up	0.268583	0.0649024	0.51539	0.458737	1.949	0.256272
LOC_Os12g24650	Os12g0434400	Similar to predicted protein.	--	--	--	--	--	--	3.53848	9.30894e-05	Up	0.0160117	0.292513	0.486588	3.62623	4.80107	0.754396
LOC_Os12g25090	Os12g0437800	Similar to MPI.	--	--	--	--	Sci1, PR6, OsSci1, OsPR6	pathogenesis-related 6	4.78607	9.30894e-05	Up	0.957323	1.15803	3.43733	25.8425	83.3458	42.6939
LOC_Os12g26290	Os12g0448900	Fatty acid alpha-dioxygenase family, Enzyme that oxygenates fatty acids into 2R-hydroperoxides	PIOX, RalphaO	Pathogen-inducible oxygenase, fatty acid alpha-oxygenase, alpha-oxygenase, Rice alpha-oxygenase, rice fatty acid alpha-(di)oxygenase	PIOX	--	PIOX, OsPIOX, RalphaO	Pathogen-inducible oxygenase, fatty acid alpha-oxygenase, alpha-oxygenase, Rice alpha-oxygenase, rice fatty acid alpha-(di)oxygenase	4.82032	9.30894e-05	Up	0.19572	0.852868	0.410761	5.37677	29.8694	5.7777
LOC_Os12g26960	Os12g0455000	Proteinase inhibitor I1, Kazal domain containing protein.	--	--	THI34	THIONIN 34	OsTHI34, OsTHION34, THION34	Thionin 34	Inf	9.30894e-05	Up	0	0	0	0	15.0358	0
LOC_Os12g28015	Os12g0466200	Conserved hypothetical protein.	--	--	--	--	--	--	1.06995	9.30894e-05	Up	246.959	242.056	276.305	589.494	558.786	439.454
LOC_Os12g28100	Os12g0467300	NB-ARC domain containing protein.	--	--	--	--	--	--	1.15846	9.30894e-05	Up	2.35536	3.03407	2.65927	6.95418	5.49696	5.32078
LOC_Os12g28260	Os12g0468500	Similar to predicted protein.	--	--	CNGC17	CYCLIC NUCLEOTIDE GATED CHANNEL 17	OsCNGC17, OsCNGC5, OsSTA282	Cyclic nucleotide gated channel 17, Cyclic nucleotide-gated ion channel 5	1.44883	9.30894e-05	Up	0.320811	0.369897	0.33033	0.850688	0.828757	1.07786
LOC_Os12g29220	Os12g0476200	Sucrose transporter, TAL effector PthXo2-dependent disease susceptibility to bacterial pathogen	SWEET13, OsSWEET13	SWEET13	SWEET13	SWEET13	OsSWEET13, Xa25(t), Xa25, OsMtN3, Xa25/SWEET13, OsSWEET13/XA25	Xanthomonas oryzae pv. oryzae resistance 25, Xanthomonas oryzae pv. oryzae resistance-25, Xanthomonas campestris pv. oryzae resistance-25, nodulin MtN3 family protein, nodulin/SWEET13	3.07932	9.30894e-05	Up	1.29205	3.55512	3.34152	31.4112	9.43871	27.6098
LOC_Os12g29950	Os12g0484600	Nodule-specific protein-like.	--	--	--	--	--	--	1.3279	9.30894e-05	Up	2.41976	2.58191	3.93669	6.31111	8.48601	7.40902
LOC_Os12g32360	Os12g0508200	Conserved hypothetical protein.	--	--	--	--	--	--	1.8466	9.30894e-05	Up	3.83116	4.02101	3.54579	16.2299	13.8324	10.8884
LOC_Os12g32390	Os12g0508400	Conserved hypothetical protein.	--	--	--	--	--	--	Inf	9.30894e-05	Up	0	0	0	0.0704726	0.444292	0.620318
LOC_Os12g32480	Os12g0509200	Conserved hypothetical protein.	--	--	--	--	--	--	1.19522	0.000269076	Up	0.219964	0.132156	0.2349	0.691637	0.181051	0.453163
LOC_Os12g32790	Os12g0512400	Similar to NB-ARC domain containing protein, expressed.	--	--	--	--	--	--	1.0722	9.30894e-05	Up	0.611889	0.636518	0.535803	1.49172	0.797107	1.21685
LOC_Os12g32814	Os12g0512700	ABC transporter-like domain containing protein.	--	--	PDR23	PLEIOTROPIC DRUG RESISTANCE 23	OsABCG50, OsPDR23, OsABCG50_1, OsABCG50_2	ABC transporter superfamily ABCG subgroup member 50, pleiotropic drug resistance 23	2.05919	9.30894e-05	Up	0.879373	0.538652	1.24266	4.18536	4.16629	2.49236
LOC_Os12g33130	Os12g0516000	Conserved hypothetical protein.	--	--	--	--	--	--	1.42478	9.30894e-05	Up	89.8498	98.9273	119.033	175.819	274.663	366.84
LOC_Os12g33194	Os12g0516800	Hypothetical conserved gene.	--	--	--	--	OsTBL33, TBL33	trichome birefringence-like 33	2.62858	9.30894e-05	Up	0.178977	0.281607	0.139073	1.79527	0.900036	0.965973
LOC_Os12g33946	None	--	--	--	--	--	--	--	1.02255	0.00282612	Up	0.236785	0.930017	0.506331	1.24209	0.814401	0.68859
LOC_Os12g33958	None	--	--	--	--	--	--	--	2.79129	0.000269076	Up	0	0.104305	0.128915	0.499046	0.309327	0.87024
LOC_Os12g34108	None	--	--	--	--	--	--	--	1.37469	9.30894e-05	Up	0.278366	0.446417	0.397105	0.651848	0.916783	1.31383
LOC_Os12g34220	Os12g0526600	Leucine-rich repeat, cysteine-containing subtype domain containing protein.	--	--	--	--	OsFbox661, Os_F0665	F-box protein 661	1.61222	9.30894e-05	Up	0.285147	0.0959431	0.270702	0.717333	0.726025	0.523734
LOC_Os12g34320	Os12g0527700	Serine/threonine protein kinase-related domain containing protein.	--	--	--	--	--	--	1.82424	9.30894e-05	Up	0.766721	0.65776	1.39368	4.15618	1.83486	3.8726
LOC_Os12g35010	None	--	--	--	--	--	--	--	1.95767	0.000354495	Up	0	0	0.498528	0.558664	0.644204	0.717576
LOC_Os12g36100	Os12g0547500	Kinesin-14 family member, Non-processive, minus-end-directed motor protein that transports actin filaments along microtubules, Organization of the cytoskeletal architecture, Cell elongation and division	OsKCH1	Kinesin O12	--	--	OsKCH1, KCH1, OsKCH, KCH, O12	Kinesin O12, Kinesin OsKCH1	1.26721	0.000524471	Up	0.16736	0.140671	0.178484	0.377405	0.36727	0.413086
LOC_Os12g36110	Os12g0547600	Calmodulin binding protein-like domain containing protein.	--	--	CaMBP	--	CaMBP	Calmodulin-Binding Protein	1.18399	9.30894e-05	Up	19.2273	27.9663	23.1997	53.7875	48.7069	55.3205
LOC_Os12g36830	Os12g0555000	Similar to Probenazole-inducible protein PBZ1.	--	--	RSOSPR10	ROOT-SPECIFIC ORYZA SATIVA PR10	RSOsPR10, RsOsPR10a, OsPR10a, OsPR10alpha, OsPR10, PR10	root-specific Oryza sativa PR10, root specific rice PR10, root-specific OsPR10a, Root specific pathogenesis-related protein 10	4.74336	9.30894e-05	Up	6.69483	17.1829	9.16	221.77	489.23	165.342
LOC_Os12g36840	Os12g0555100	Similar to Probenazole-inducible protein PBZ1.	--	--	--	--	--	--	Inf	9.30894e-05	Up	0	0	0	1.65696	1.07538	0.621857
LOC_Os12g36850	Os12g0555200	Similar to Probenazole-inducible protein PBZ1.	--	--	PR10B	PATHOGENESIS-RELATED GENE 10B	RPR10b, PR-10b, PR10b, PBZ1, PBZ-1, OsPBZc, OsPR10b, BetV, OsBetV	pathogenesis-related gene 10b, pathogenesis-related protein PR-10b, PROBENAZOLE INDUCED PROTEIN1	4.98261	9.30894e-05	Up	4.9279	10.0282	9.11233	181.931	496.582	74.9142
LOC_Os12g36860	Os12g0555300	Similar to Pathogenesis-related protein PR-10a.	--	--	--	--	PR10	pathogenesis-related gene 10	5.4494	9.30894e-05	Up	0.30382	1.02609	0.581074	16.7576	59.8714	6.11126
LOC_Os12g36880	Os12g0555500	Pathogen resistance protein PBZ1, 17 kDa RNase, Disease resistance	OsPR10a, PBZ1	pathogenesis-related gene 10a, Probenazole1	PR10A	PATHOGENESIS-RELATED GENE 10A	PBZ1, OsPR10a, RPR10a, PR-10a, PR10a, PR10, OsPR10A, OsPR-10a, OsPR10, PR10/PBZ1, OsPBZ1, OsPR10a/PBZ1	Probenazole1, probezanole 1, probenazole-inducible 1, pathogenesis-related gene 10a, pathogenesis-related protein PR-10a, PR protein 10a, pathogenesis-related (PR) 10a, probenazole induced protein 1	4.80167	9.30894e-05	Up	27.0954	21.315	32.1635	369.172	1622.2	232.8
LOC_Os12g36940	Os12g0556500	Calmodulin binding protein-like family protein.	--	--	--	--	--	--	1.73271	9.30894e-05	Up	3.44131	4.67784	5.02396	13.9893	14.9186	14.1723
LOC_Os12g37519	None	--	--	--	--	--	--	--	3.15229	9.30894e-05	Up	0.408301	0.437528	0.130007	1.14711	5.68531	1.83461
LOC_Os12g37770	Os12g0565200	Conserved hypothetical protein.	--	--	--	--	--	--	5.70069	9.30894e-05	Up	0.0286843	0.0643114	0.0362743	2.49593	1.62831	2.52779
LOC_Os12g37970	Os12g0567300	Myb transcription factor domain containing protein.	--	--	--	--	R2R3-MYB, MYB48/59, OsMYB48/59	--	2.01442	9.30894e-05	Up	1.45235	1.92785	1.61497	6.06655	5.0422	9.19502
LOC_Os12g38550	Os12g0573800	Conserved hypothetical protein.	--	--	--	--	--	--	1.99756	0.00676142	Up	0.0901502	0.0650541	0.0428625	0.065508	0.356277	0.361607
LOC_Os12g38610	Os12g0574700	Similar to lectin-like receptor kinase 7.	--	--	--	--	--	--	1.14777	9.30894e-05	Up	0.367834	0.289228	0.285532	0.668324	0.420769	0.975664
LOC_Os12g38950	Os12g0578700	Conserved hypothetical protein.	--	--	DLN261	DLN REPRESSOR 261	OsDLN261, OsDLN261a, OsDLN261b, DLN261a, DLN261b	DLN repressor 261, DLN motif protein 261	2.74633	0.00297746	Up	0	0.0176833	0.157226	0.284835	0.532798	0.346717
LOC_Os12g39100	Os12g0580600	Conserved hypothetical protein.	--	--	--	--	--	--	1.1926	9.30894e-05	Up	0.832003	0.44262	0.487693	1.42242	1.11917	1.43515
LOC_Os12g39400	Os12g0583700	Zinc finger, C2H2-type domain containing protein.	--	--	ZFP252	ZINC FINGER PROTEIN 252	RZF71, DLN263, OsDLN263	DLN repressor 263, DLN motif protein 263	2.87269	9.30894e-05	Up	0.974719	0.404413	0.417715	2.79453	7.01524	3.19008
LOC_Os12g40140	Os12g0592500	Cyclin-like F-box domain containing protein.	--	--	--	--	OsFbox671, Os_F0524	F-box protein 671	1.19464	9.30894e-05	Up	0.262993	0.227825	0.650707	0.764891	1.2243	0.59626
LOC_Os12g40300	Os12g0594600	BTB/POZ fold domain containing protein.	--	--	--	--	--	--	2.39691	9.30894e-05	Up	0.187755	0.0361859	0.465597	1.24004	0.857887	1.49397
LOC_Os12g40380	Os12g0595500	Similar to cDNA, clone: J075189E02, full insert sequence.	--	--	--	--	--	--	1.49591	9.30894e-05	Up	1.11292	2.31927	0.336619	3.59653	3.34791	3.56941
LOC_Os12g40419	Os12g0595800	Similar to cDNA clone:J023098M23, full insert sequence.	OsWAKL21.3	WALL-ASSOCIATED KINASE-LIKE 21	--	--	--	--	1.74225	9.30894e-05	Up	0.52738	0.664264	0.408771	1.70363	2.40498	1.18451
LOC_Os12g41110	Os12g0603800	Similar to Calmodulin NtCaM13.	--	--	CML5	CALMODULIN-LIKE PROTEIN 5	OsCML5	calmodulin-like protein 5	2.89864	9.30894e-05	Up	0.499641	0.3704	0.256646	0.709358	5.13341	2.47622
LOC_Os12g41124	Os12g0604000	Non-protein coding transcript.	--	--	--	--	--	--	1.15356	9.30894e-05	Up	0.457092	0.69464	1.21011	1.54187	2.09965	1.56058
LOC_Os12g41560	Os12g0609200	Conserved hypothetical protein.	--	--	--	--	--	--	1.40854	9.30894e-05	Up	13.5083	8.03993	11.1628	32.0718	30.5775	23.0902
LOC_Os12g41570	None	--	--	--	--	--	--	--	1.56595	9.30894e-05	Up	0.251684	0.0808813	1.08117	1.38621	1.88008	0.875114
LOC_Os12g41680	Os12g0610600	NAC transcription factor, Negative regulation of drought tolerance	OMTN3, ONAC60	Oryza miR164-targeted NAC3, NAC domain-containing protein 60	NAC60	NAC DOMAIN-CONTAINING PROTEIN 60	ONAC060, ONAC60, OMTN3, OsNAC60, DLN265, OsDLN265	NAC domain-containing protein 060, NAC domain-containing protein 60, miR164-targeted NAC3, Oryza miR164-targeted NAC3, DLN repressor 265, DLN motif protein 265	1.39139	9.30894e-05	Up	8.13708	6.82693	7.87003	24.7887	17.8732	16.4866
LOC_Os12g41710	Os12g0611100	Similar to serine/threonine-protein kinase receptor.	--	--	RLCK373	RECEPTOR-LIKE CYTOPLASMIC KINASE 373	OsRLCK373	Receptor-like Cytoplasmic Kinase 373	1.34853	9.30894e-05	Up	16.7992	25.2627	17.2001	56.0547	47.0319	46.7047
LOC_Os12g42040	Os12g0614800	Similar to cDNA clone:002-112-E04, full insert sequence.	--	--	RLCK374	RECEPTOR-LIKE CYTOPLASMIC KINASE 374	OsRLCK374	Receptor-like Cytoplasmic Kinase 374	Inf	9.30894e-05	Up	0.0132331	0.152642	0.00628007	0.524868	0.766785	0.485987
LOC_Os12g42064	Os12g0615200	Hypothetical protein.	--	--	--	--	--	--	2.59978	9.30894e-05	Up	0.0769414	0.101656	0.200685	0.967059	0.569887	0.628888
LOC_Os12g42200	Os12g0616500	Similar to cation proton exchanger.	--	--	CHX15	CATION/H+ EXCHANGER 15	OsCHX15	Cation proton exchanger, cation/H+ exchanger 15	4.04027	9.30894e-05	Up	0.0944064	0.0997829	0.0268614	0.520251	2.66023	0.417445
LOC_Os12g42250	Os12g0617000	Zinc-finger transcription factor, Coordination of internode elongation and photoperiodic signal	PINE1	PREMATURE INTERNODE ELONGATION 1	PINE1	PREMATURE INTERNODE ELONGATION 1	OsPINE1, DLN266, OsDLN266	DLN repressor 266, DLN motif protein 266	1.12596	9.30894e-05	Up	1.71653	2.29081	2.78194	5.72583	4.70891	4.21427
LOC_Os12g42540	None	--	--	--	--	--	--	--	Inf	0.0318041	Up	0	0	0	0	4.18076	1.2268
LOC_Os12g43380	Os12g0628600	Similar to Thaumatin-like pathogenesis-related protein 3 precursor.	--	--	PR5	PATHOGENESIS-RELATED GENE 5	OsPR5, Pir2, PR-5, PR5-1	pathogenesis-related gene 5, Pathogenesis-related protein class 5 gene	1.73691	9.30894e-05	Up	235.073	436.278	435.39	1378.99	1129.29	1140.92
LOC_Os12g43430	--	--	--	--	--	--	--	--	2.03206	9.30894e-05	Up	28.6133	62.5281	59.8251	254.023	195.592	160.972
LOC_Os12g43440	Os12g0630100	Thaumatin protein, Tolerance to nitrogen deficiency	TOND1	Tolerance Of Nitrogen Deficiency 1, Thaumatin	TOND1	TOLERANCE OF NITROGEN DEFICIENCY 1	--	Thaumatin, Tolerance Of Nitrogen Deficiency 1	4.931	9.30894e-05	Up	0.155832	0.501299	0	3.28707	13.5169	3.06145
LOC_Os12g43580	Os12g0631600	Conserved hypothetical protein.	--	--	--	--	--	--	1.23399	9.30894e-05	Up	5.18174	3.92173	4.3469	9.63565	10.6793	10.6755
LOC_Os12g43730	Os12g0633700	Similar to GDP dissociation inhibitor protein OsGDI1.	--	--	--	--	--	--	2.41725	9.30894e-05	Up	0.0796474	0.0765257	0.0419618	0.265207	0.240821	0.541103
LOC_Os12g43750	Os12g0634000	Conserved hypothetical protein.	--	--	--	--	--	--	1.14186	9.30894e-05	Up	4.18726	3.87986	3.38464	7.41809	8.38821	9.18186
LOC_Os12g43970	Os12g0636400	Similar to Epoxide hydrolase 2.	--	--	--	--	--	--	3.83325	9.30894e-05	Up	0.450778	1.92287	0.651912	11.3689	20.0333	11.331
LOC_Os12g44070	Os12g0637800	Nodulin-like domain containing protein.	--	--	--	--	--	--	4.18552	9.30894e-05	Up	0	0.082237	0.0541404	0.869076	1.02645	0.564022
LOC_Os12g44230	Os12g0639600	Similar to Hedgehog-interacting-like protein.	--	--	--	--	--	--	1.16889	9.30894e-05	Up	7.99236	9.06483	10.3507	19.7424	18.8237	22.4492
LOC_Os12g44250	Os12g0639800	Similar to CDS_VAMP.	--	--	--	--	--	--	1.47226	9.30894e-05	Up	3.18752	1.9715	3.64528	7.16476	11.1281	5.44554
[truncated: 1,207 more rows]
